# Supplementary material for: Cellular Reprogramming and Immortality: Expression Profiling Reveals Putative Genes Involved in Turritopsis dohrnii’s Life Cycle Reversal
Source: Genome Biol Evol. 2021 Jun 16;13(7):evab136. doi: 10.1093/gbe/evab136 (PMC8480191; doi:10.1093/gbe/evab136)
Supplement: evab136_Supplementary_Data [file evab136_supplementary_data.zip]

Archive with 3 entries (3 files):
- AppendixFHI_MAY2021.xlsx
- Appendix_ABCDE_MAY2021.pdf
- Appendix_GJ_MAY2021.pdf
