# Supplementary material for: Cellular Reprogramming and Immortality: Expression Profiling Reveals Putative Genes Involved in Turritopsis dohrnii’s Life Cycle Reversal
Source: Genome Biol Evol. 2021 Jun 16;13(7):evab136. doi: 10.1093/gbe/evab136 (PMC8480191; doi:10.1093/gbe/evab136)
Supplement: evab136_Supplementary_Data [file evab136_supplementary_data.zip › AppendixFHI_MAY2021.xlsx]

## Sheet: Appendix F
Pattern	Sequence Name	Cluster	P-value	R-squared	Start	Linear	Curve		Annotation	GO categories (All domains)	B2G annotation
START, LINEAR, CURVED	Td_DN103197_c0_g1	5	0	0.999996	0.00115973	0.00169799	0.00279414		N/A	-	-
START, LINEAR, CURVED	Td_DN92408_c0_g2	5	1.43297e-99	0.973559	2.00404e-05	1.75789e-05	2.94965e-05		N/A	-	-
START, LINEAR, CURVED	Td_DN107211_c2_g7	5	1.11431e-85	0.966059	9.07853e-06	3.82166e-07	2.91309e-07		TKL protein kinase/insulin-like growth factor-binding protein complex acid labile subunit isoform X2	F:protein binding; C:extracellular region; P:posttranscriptional regulation of gene expression; F:enzyme regulator activity; P:regulation of catalytic activity; P:protein stabilization	Annotated
START, LINEAR, CURVED	Td_DN109658_c2_g9	5	1.71804e-79	0.978132	4.604e-05	2.00961e-05	2.62244e-05		N/A	-	-
START, LINEAR, CURVED	Td_DN105826_c1_g3	5	5.79395e-74	0.971372	6.85977e-06	2.49126e-06	2.68654e-06		major facilitator superfamily domain-containing protein 8-like	C:integral component of membrane; P:transmembrane transport	Annotated
START, LINEAR, CURVED	Td_DN109044_c3_g2	5	9.51175e-69	0.951894	6.17049e-05	3.68758e-05	4.17691e-05		putative RNA-directed DNA polymerase from transposon BS	F:RNA-directed DNA polymerase activity; F:G protein-coupled receptor activity; P:RNA-dependent DNA biosynthetic process; P:signal transduction; P:G protein-coupled receptor signaling pathway; C:membrane; C:integral component of membrane	Mapped only
START, LINEAR, CURVED	Td_DN100792_c2_g1	5	7.63535e-60	0.893265	9.52532e-05	4.3813e-05	2.68803e-05		ARL14 effector protein	-	-
START, LINEAR, CURVED	Td_DN108173_c0_g1	5	3.22426e-55	0.953053	0.000603836	0.000249278	0.000146791		uncharacterized protein LOC110239820	F:nucleic acid binding; P:DNA integration	Annotated
START, LINEAR, CURVED	Td_DN104476_c0_g1	5	1.88213e-54	0.952016	0.000284669	0.000194976	0.000248561		N/A	-	-
START, LINEAR, CURVED	Td_DN100923_c0_g1	5	2.51617e-52	0.959947	3.70407e-05	1.07467e-05	1.05595e-05		N/A	-	-
START, LINEAR, CURVED	Td_DN91122_c0_g2	5	2.84224e-52	0.900148	0.000190007	8.59636e-05	5.26771e-05		N/A	-	-
START, LINEAR, CURVED	Td_DN107930_c2_g1	5	6.61481e-50	0.913443	2.13868e-05	9.23293e-06	7.38304e-06		N/A	-	-
START, LINEAR, CURVED	Td_DN105867_c4_g7	5	5.52555e-47	0.85667	1.9641e-05	1.41068e-05	1.59834e-05		Beta-actin/Predicted Protein	-	-
START, LINEAR, CURVED	Td_DN85484_c0_g1	5	3.43514e-45	0.901564	0.000173794	8.89859e-05	6.3342e-05		N/A	-	-
START, LINEAR, CURVED	Td_DN103692_c5_g1	5	3.25435e-42	0.932557	0.002915	0.00149497	0.000964319		N/A	-	-
START, LINEAR, CURVED	Td_DN101628_c0_g1	5	6.32908e-42	0.904001	8.67828e-05	3.70215e-05	2.64155e-05		Uncharacterized protein APZ42_021776	F:nucleic acid binding; F:microtubule motor activity; C:kinesin complex; F:[protein-PII] uridylyltransferase activity	Mapped only
START, LINEAR, CURVED	Td_DN107633_c2_g9	5	8.80044e-41	0.863877	5.57506e-05	5.73814e-05	8.79261e-05		HIG1 domain family member 1A, mitochondrial-like	C:mitochondrial inner membrane; C:membrane; C:protein-containing complex; P:cellular response to glucose starvation; P:negative regulation of apoptotic process; P:cellular response to hypoxia	Mapped only
START, LINEAR, CURVED	Td_DN111267_c5_g5	5	3.56789e-39	0.946976	0.000238866	9.70666e-06	6.78917e-06		peptide methionine sulfoxide reductase-like	P:sulfur amino acid metabolic process; C:cytoplasm; F:peptide-methionine (S)-S-oxide reductase activity; P:determination of adult lifespan; P:tissue development; P:cellular response to oxidative stress; P:salivary gland cell autophagic cell death; F:L-methionine-(S)-S-oxide reductase activity; P:neuron projection morphogenesis; P:oxidation-reduction process	Annotated
START, LINEAR, CURVED	Td_DN105634_c2_g10	5	1.16074e-38	0.941757	0.00081955	0.000552531	0.000724961		PREDICTED: uncharacterized protein LOC105849433	-	-
START, LINEAR, CURVED	Td_DN101384_c0_g2	5	3.15778e-38	0.92858	9.05178e-05	5.48349e-05	6.30129e-05		Predicted protein	F:G protein-coupled receptor activity; P:cell surface receptor signaling pathway; P:G protein-coupled receptor signaling pathway; C:integral component of membrane	Annotated
START, LINEAR, CURVED	Td_DN99094_c0_g2	5	1.11809e-37	0.929354	0.00172141	0.000825408	0.000587032		N/A	-	-
START, LINEAR, CURVED	Td_DN100527_c3_g6	5	1.3785e-37	0.931483	3.99514e-05	2.04146e-05	2.12451e-05		N/A	-	-
START, LINEAR, CURVED	Td_DN103087_c0_g3	5	1.64077e-37	0.95354	0.000168092	3.89307e-06	3.19711e-06		tumor necrosis factor receptor superfamily member 16-like	F:amyloid-beta binding; P:MyD88-dependent toll-like receptor signaling pathway; F:death receptor activity; C:extracellular region; C:nuclear envelope; C:nucleoplasm; C:endosome; C:rough endoplasmic reticulum; C:Golgi apparatus; C:cytosol; C:integral component of plasma membrane; P:intracellular protein transport; P:axon guidance; P:central nervous system development; P:extrinsic apoptotic signali…	Annotated
START, LINEAR, CURVED	Td_DN92869_c0_g1	5	1.37333e-34	0.936044	0.000135209	5.95793e-05	6.70333e-05		fukutin-related protein-like	C:membrane; C:integral component of membrane	Mapped only
START, LINEAR, CURVED	Td_DN103937_c0_g2	5	3.15239e-34	0.864528	8.91918e-05	8.71091e-05	0.000124702		dipeptidyl-peptidase 5	C:membrane; C:integral component of membrane	Mapped only
START, LINEAR, CURVED	Td_DN108579_c2_g1	5	1.70601e-32	0.875773	5.25311e-05	2.70957e-05	2.69969e-05		hypothetical protein AWC38_SpisGene20754	F:ubiquitin-protein transferase activity; P:protein ubiquitination; F:transferase activity	Mapped only
START, LINEAR, CURVED	Td_DN111367_c14_g18	5	3.98848e-32	0.877404	0.00626536	0.00352077	0.00224819		Predicted protein	F:nucleic acid binding; P:DNA integration	Mapped only
START, LINEAR, CURVED	Td_DN104185_c3_g1	5	5.34606e-32	0.890434	0.00222148	0.00121102	0.000741869		Protein phosphatase 1 regulatory subunit 15A	C:extracellular region; C:endoplasmic reticulum; P:lipid metabolic process; F:protein phosphatase 1 binding; F:carboxylic ester hydrolase activity	Mapped only
START, LINEAR, CURVED	Td_DN99813_c0_g1	5	5.31962e-30	0.915527	0.00190112	0.00112819	0.00100644		tRNA (guanosine(37)-N1)-methyltransferase TrmD	C:cytoplasm; F:tRNA (guanine-N1-)-methyltransferase activity; P:tRNA methylation; P:growth; F:tRNA (guanine(37)-N(1))-methyltransferase activity	Annotated
START, LINEAR, CURVED	Td_DN99938_c0_g1	5	8.16144e-30	0.941227	0.000270864	5.38453e-06	5.72599e-06		polyadenylate-binding protein 4-like	P:mRNA splicing, via spliceosome; C:P-body; P:morphogenesis of an epithelium; F:nucleic acid binding; F:mRNA binding; C:cytosol; P:mRNA polyadenylation; P:translational initiation; P:receptor-mediated endocytosis; P:gamete generation; P:heart development; P:blood coagulation; F:poly(A) binding; F:poly(U) RNA binding; F:translation activator activity; P:body morphogenesis; C:cytoplasmic stress gra…	Annotated
START, LINEAR, CURVED	Td_DN105873_c1_g2	5	9.58764e-29	0.710184	5.48073e-05	4.00837e-05	3.97395e-05		N/A	-	-
START, LINEAR, CURVED	Td_DN90023_c0_g4	5	2.71476e-28	0.83597	0.000573388	0.000385599	0.000281587		N/A	-	-
START, LINEAR, CURVED	Td_DN99579_c2_g3	5	5.2989e-28	0.915348	0.00208405	0.00103927	0.000891102		serine racemase-like	F:magnesium ion binding; F:L-serine ammonia-lyase activity; F:calcium ion binding; F:ATP binding; C:cytoplasm; C:plasma membrane; P:L-serine metabolic process; P:brain development; P:aging; P:response to endogenous stimulus; F:glycine binding; F:ammonia-lyase activity; F:threonine racemase activity; F:pyridoxal phosphate binding; F:serine racemase activity; P:response to lipopolysaccharide; F:pur…	Annotated
START, LINEAR, CURVED	Td_DN100820_c1_g2	5	7.11334e-28	0.916623	0.0469683	0.0300305	0.0227089		sushi, nidogen and EGF-like domain-containing protein 1	F:protein binding; P:cell-matrix adhesion	Annotated
START, LINEAR, CURVED	Td_DN111034_c4_g1	5	1.17367e-26	0.849597	0.000290803	0.000234895	0.000243207		N/A	-	-
START, LINEAR, CURVED	Td_DN92847_c0_g1	5	8.79902e-25	0.835581	0.000228695	0.000223762	0.00031082		doublesex- and mab-3-related transcription factor 1-like isoform X2	F:DNA-binding transcription factor activity; C:nucleus; P:regulation of transcription, DNA-templated; F:sequence-specific DNA binding	Annotated
START, LINEAR, CURVED	Td_DN107088_c0_g12	5	1.20976e-22	0.8866	0.00232694	0.00146094	0.0013068		N/A	-	-
START, LINEAR, CURVED	Td_DN110085_c1_g6	5	1.76734e-22	0.849125	0.000545069	0.00041975	0.000399642		N/A	-	-
START, LINEAR, CURVED	Td_DN110816_c3_g6	5	5.68831e-22	0.892558	0.000446844	4.457e-05	3.80959e-05		breast cancer type 1 susceptibility protein isoform X1	F:zinc ion binding	Annotated
START, LINEAR, CURVED	Td_DN100418_c5_g2	5	7.14841e-22	0.74938	0.000177949	0.000154738	0.000184469		N/A	-	-
START, LINEAR, CURVED	Td_DN106801_c4_g3	5	1.07924e-21	0.864174	0.00596735	0.0034893	0.00223718		zinc finger protein 862-like	-	-
START, LINEAR, CURVED	Td_DN100888_c3_g2	5	1.2216e-21	0.868712	0.000336782	0.000188274	0.000187255		N/A	-	-
START, LINEAR, CURVED	Td_DN99466_c1_g1	5	2.18225e-21	0.863192	0.000297137	0.000184926	0.000191562		uncharacterized aarF domain-containing protein kinase 1	F:protein kinase activity; F:ATP binding; C:extracellular region; C:mitochondrion; P:protein phosphorylation; C:integral component of membrane	Annotated
START, LINEAR, CURVED	Td_DN95170_c0_g1	5	4.04441e-21	0.871778	0.00765991	0.00386125	0.00247817		N/A	-	-
START, LINEAR, CURVED	Td_DN101048_c2_g3	5	2.55596e-20	0.890007	0.000733975	0.000260039	0.000324195		N/A	-	-
START, LINEAR, CURVED	Td_DN98261_c1_g1	5	5.85534e-20	0.845379	0.00539401	0.00327145	0.00212639		N/A	-	-
START, LINEAR, CURVED	Td_DN111173_c2_g5	5	4.29735e-19	0.838782	0.000423531	0.000281671	0.000313334		Transposable element Tc3 transposase	F:DNA binding; P:transposition, DNA-mediated; P:DNA integration	Mapped only
START, LINEAR, CURVED	Td_DN68067_c0_g1	5	1.55851e-18	0.746532	0.000273005	0.000185581	0.00017444		feline leukemia virus subgroup C receptor-related protein 2-like	P:in utero embryonic development; C:integral component of plasma membrane; P:cellular iron ion homeostasis; P:axonal fasciculation; F:heme transporter activity; C:integral component of membrane; P:dendrite development; F:heme binding; P:erythrocyte differentiation; P:multicellular organism growth; P:positive regulation of growth rate; P:locomotion; P:hermaphrodite genitalia development; P:embryon…	Annotated
START, LINEAR, CURVED	Td_DN97546_c2_g1	5	1.90014e-18	0.858097	0.00438768	0.0013476	0.00132738		Predicted protein	F:metalloendopeptidase activity; P:proteolysis; F:zinc ion binding	Annotated
START, LINEAR, CURVED	Td_DN109464_c0_g3	5	1.91268e-18	0.885344	0.0263585	0.0157655	0.012231		N/A	-	-
START, LINEAR, CURVED	Td_DN106759_c3_g4	5	1.21207e-17	0.828231	0.000585146	0.000572728	0.000767792		RNA-directed DNA polymerase from mobile element jockey-like	-	-
START, LINEAR, CURVED	Td_DN107760_c2_g11	5	2.63383e-17	0.715715	0.0004484	0.0003232	0.000274283		Reverse transcriptase	F:nucleic acid binding	Annotated
START, LINEAR, CURVED	Td_DN96546_c0_g1	5	1.49076e-16	0.868331	0.000905651	0.000847652	0.00114524		piggyBac transposable element-derived protein 3-like	F:structural constituent of ribosome; C:ribosome; P:translation	Mapped only
START, LINEAR, CURVED	Td_DN104494_c1_g5	5	3.08254e-16	0.859904	0.00081437	0.000428978	0.000433771		stonustoxin subunit beta-like	F:nucleotide binding; F:GTPase activity; F:GTP binding; C:septin ring; C:microtubule cytoskeleton; C:septin complex; F:molecular adaptor activity; P:cytoskeleton-dependent cytokinesis	Mapped only
START, LINEAR, CURVED	Td_DN97842_c1_g1	5	5.47872e-16	0.858314	0.00082762	0.000405376	0.00036955		protein FEV	P:negative regulation of transcription by RNA polymerase II; F:RNA polymerase II proximal promoter sequence-specific DNA binding; F:RNA polymerase II transcription factor binding; F:DNA-binding transcription activator activity, RNA polymerase II-specific; P:cell fate determination; P:MyD88-dependent toll-like receptor signaling pathway; F:DNA-binding transcription factor activity; C:nucleoplasm; …	Annotated
START, LINEAR, CURVED	Td_DN100254_c1_g1	5	6.19211e-16	0.786844	0.00516054	0.00470727	0.00715379		opsin	F:G protein-coupled receptor activity; P:G protein-coupled receptor signaling pathway; C:integral component of membrane	Annotated
LINEAR, CURVED	Td_DN102875_c0_g4	5	3.62993e-15	0.893264		4.89235e-05	4.62018e-05		N/A	-	-
START, LINEAR, CURVED	Td_DN102554_c1_g1	5	3.92026e-15	0.772474	0.00128248	0.00153457	0.00213613		N/A	-	-
LINEAR, CURVED	Td_DN97997_c0_g2	5	4.53154e-15	0.893617		5.50436e-05	4.22166e-05		N/A	-	-
START, LINEAR, CURVED	Td_DN96441_c0_g2	5	4.68267e-15	0.811044	0.0028999	0.00173701	0.00125927		hypothetical protein AC249_AIPGENE25353	-	-
START, LINEAR, CURVED	Td_DN101303_c7_g2	5	7.39776e-15	0.704327	0.000598425	0.000389685	0.000370874		N/A	-	-
START, LINEAR, CURVED	Td_DN104519_c0_g3	5	1.38276e-14	0.888506	1.33358e-06	0.00196116	0.0107765		splicing factor 3A subunit 1	P:regulation of alternative mRNA splicing, via spliceosome; P:mRNA 3'-splice site recognition; P:morphogenesis of an epithelium; F:RNA binding; F:protein binding; C:nucleoplasm; C:U2-type spliceosomal complex; C:U2 snRNP; P:RNA processing; P:receptor-mediated endocytosis; P:mitotic spindle organization; P:germ cell development; P:embryo development ending in birth or egg hatching; P:RNA interfere…	Annotated
START, LINEAR, CURVED	Td_DN104896_c2_g3	5	2.01798e-14	0.849565	0.0165902	0.0123596	0.0128564		Ribonuclease H-like domain	F:nucleic acid binding; P:DNA integration	Mapped only
START, LINEAR, CURVED	Td_DN98055_c0_g1	5	1.54372e-13	0.882421	0.00937806	0.00017561	0.000399573		CCR4-NOT transcription complex subunit 7-like	P:nuclear-transcribed mRNA poly(A) tail shortening; P:deadenylation-dependent decapping of nuclear-transcribed mRNA; P:cytokinesis; C:P-body; P:nematode larval development; F:nucleic acid binding; F:DNA-binding transcription factor activity; F:poly(A)-specific ribonuclease activity; F:obsolete signal transducer activity; F:protein binding; C:nucleus; C:cytosol; P:carbohydrate metabolic process; P…	Annotated
START, LINEAR, CURVED	Td_DN108006_c1_g4	5	2.45812e-13	0.843256	0.00334075	0.00221415	0.00244501		N/A	-	-
START, LINEAR, CURVED	Td_DN109302_c2_g1	5	2.46289e-13	0.846234	0.00188191	0.000995885	0.000859559		collagen alpha-1(XII) chain-like isoform X1	F:dystroglycan binding; F:structural constituent of cytoskeleton; F:calcium ion binding; F:protein binding; C:basement membrane; C:extracellular space; C:Golgi lumen; C:plasma membrane; P:carbohydrate metabolic process; P:glycosaminoglycan biosynthetic process; P:glycosaminoglycan catabolic process; P:plasma membrane organization; P:activation of transmembrane receptor protein tyrosine kinase act…	Annotated
START, LINEAR, CURVED	Td_DN97546_c2_g3	5	3.22146e-13	0.84569	0.0121909	0.00720085	0.00897941		**RFAM	F:protein disulfide isomerase activity; C:plasma membrane; P:protein folding; F:intramolecular oxidoreductase activity, interconverting keto- and enol-groups; P:cellular protein metabolic process	Annotated
START, LINEAR, CURVED	Td_DN105664_c0_g1	5	3.73263e-13	0.825077	0.00289454	0.000758689	0.00100489		Methionine aminopeptidase 2	F:aminopeptidase activity; C:cytoplasm; P:proteolysis; P:receptor-mediated endocytosis; P:gamete generation; F:metalloexopeptidase activity; P:gonad development; P:embryo development ending in birth or egg hatching; P:Wnt signaling pathway; P:protein processing; P:peptidyl-methionine modification; P:N-terminal protein amino acid modification; P:positive regulation of growth rate; F:metal ion bind…	Annotated
START, LINEAR, CURVED	Td_DN103108_c0_g3	5	3.92272e-13	0.922911	0.00211817	0.000871405	0.000839993		adiponectin receptor protein 1-like	C:cytoplasm; P:lipid metabolic process; P:heart development; P:female pregnancy; P:response to nutrient; P:hormone-mediated signaling pathway; C:membrane; C:integral component of membrane; C:basolateral plasma membrane; C:apical plasma membrane; P:fatty acid oxidation; P:negative regulation of cell growth; P:positive regulation of insulin secretion; P:leptin-mediated signaling pathway; P:adiponec…	Annotated
START, LINEAR, CURVED	Td_DN102368_c0_g2	5	9.45726e-13	0.77955	0.00236778	0.00163547	0.00149882		ADP-ribosylation factor-like protein 3	C:Golgi membrane; P:cytokinesis; P:kidney development; F:GTPase activity; F:GTP binding; C:nucleus; C:centrosome; C:spindle microtubule; C:cytoplasmic microtubule; C:plasma membrane; P:small GTPase mediated signal transduction; F:microtubule binding; P:determination of adult lifespan; P:purine ribonucleotide catabolic process; P:purine ribonucleoside triphosphate catabolic process; P:cellular com…	Annotated
START, LINEAR, CURVED	Td_DN110816_c3_g1	5	1.07758e-12	0.812979	0.00203522	0.000403129	0.000371252		V(D)J recombination activating protein 1	-	-
START, LINEAR, CURVED	Td_DN101028_c0_g2	5	1.2563e-12	0.820041	0.0299075	0.00169668	0.00519105		uncharacterized protein LOC111130669	P:negative regulation of circadian rhythm; P:negative regulation of transcription, DNA-templated	Annotated
START, LINEAR, CURVED	Td_DN108618_c0_g3	5	1.32771e-12	0.786225	0.00412281	0.00244371	0.00183512		nose resistant to fluoxetine protein 6-like	P:receptor-mediated endocytosis; P:embryo development ending in birth or egg hatching; P:body morphogenesis; P:lipid storage; P:positive regulation of growth rate; P:positive regulation of locomotion	Annotated
START, LINEAR, CURVED	Td_DN102252_c0_g2	5	2.90044e-12	0.83545	0.00569905	0.000955005	0.00128551		BTB and MATH domain-containing protein 15-like	F:protein binding	Annotated
START, LINEAR, CURVED	Td_DN110348_c0_g1	5	3.38082e-12	0.768727	0.00558774	0.00389367	0.00341355		N/A	-	-
START, LINEAR, CURVED	Td_DN79006_c0_g1	5	5.494e-12	0.801617	0.0234962	0.0160539	0.0126504		N/A	-	-
START, LINEAR, CURVED	Td_DN96970_c0_g1	5	5.96562e-12	0.795656	0.00503278	0.000402376	0.00079206		COMM domain-containing protein 1-like	F:copper ion binding; C:nucleolus; C:cytoplasm; P:cellular copper ion homeostasis; C:cell junction; P:positive regulation of protein ubiquitination; C:Cul2-RING ubiquitin ligase complex; P:negative regulation of NF-kappaB transcription factor activity; P:regulation of cellular protein metabolic process; P:regulation of proteasomal ubiquitin-dependent protein catabolic process; P:regulation of loc…	Annotated
START, LINEAR, CURVED	Td_DN103511_c0_g2	5	6.154e-12	0.792658	0.00202512	0.000748509	0.000850037		N/A	-	-
START, LINEAR, CURVED	Td_DN91290_c0_g1	5	1.67851e-11	0.812391	0.00238887	0.00143593	0.00124171		PREDICTED: uncharacterized protein LOC105843712	F:nucleic acid binding; F:metal ion binding	Mapped only
START, LINEAR, CURVED	Td_DN106949_c1_g6	5	1.88751e-11	0.731734	0.00225789	0.00196004	0.00221426		PREDICTED: uncharacterized protein LOC105845088	-	-
START, LINEAR, CURVED	Td_DN96912_c0_g1	5	2.7296e-11	0.829215	0.00661058	0.00151848	0.00174593		UMP-CMP kinase 2, mitochondrial	F:cytidylate kinase activity; F:thymidylate kinase activity; C:nucleus; C:mitochondrion; P:dUDP biosynthetic process; P:dTDP biosynthetic process; P:nucleoside diphosphate metabolic process; P:pyrimidine deoxyribonucleotide biosynthetic process; F:UMP kinase activity; P:nucleotide phosphorylation; F:nucleoside monophosphate kinase activity; P:cellular response to lipopolysaccharide	Annotated
LINEAR, CURVED	Td_DN106983_c0_g2	5	3.70334e-11	0.866856		0.000203696	0.000286835		protein MCM10 homolog	P:cell cycle checkpoint; P:G1/S transition of mitotic cell cycle; F:chromatin binding; C:nuclear pre-replicative complex; C:nucleolus; C:cytoplasm; P:DNA metabolic process; P:pre-replicative complex assembly involved in nuclear cell cycle DNA replication; P:cell population proliferation; P:female meiosis chromosome segregation; P:chromosome condensation; P:DNA endoreduplication; P:mitotic interph…	Annotated
START, LINEAR, CURVED	Td_DN105893_c1_g8	5	3.86463e-11	0.722853	0.00187933	0.0020247	0.00243271		N/A	-	-
START, LINEAR, CURVED	Td_DN107374_c3_g3	5	4.0109e-11	0.732294	0.00359531	0.00247318	0.00193776		N/A	-	-
LINEAR, CURVED	Td_DN97927_c2_g1	5	4.82353e-11	0.822672		0.00331878	0.00995441		3-mercaptopyruvate sulfurtransferase-like	P:sulfur amino acid catabolic process; F:thiosulfate sulfurtransferase activity; C:mitochondrial inner membrane; C:mitochondrial matrix; C:plasma membrane; F:5S rRNA binding; P:biosynthetic process; P:cyanate catabolic process; P:response to toxic substance; P:iron-sulfur cluster assembly; P:rRNA import into mitochondrion; P:intracellular transport; P:sulfide oxidation, using sulfide:quinone oxid…	Annotated
START, LINEAR, CURVED	Td_DN104469_c4_g2	5	4.92354e-11	0.845096	0.00193384	0.00145414	0.0057215		DNA-(apurinic or apyrimidinic site) lyase	P:heart looping; P:nematode larval development; F:DNA binding; F:damaged DNA binding; F:transcription coactivator activity; F:transcription corepressor activity; F:DNA-(apurinic or apyrimidinic site) endonuclease activity; F:endonuclease activity; F:RNA-DNA hybrid ribonuclease activity; F:phosphodiesterase I activity; F:uracil DNA N-glycosylase activity; C:transcription factor complex; C:nucleolu…	Annotated
START, LINEAR, CURVED	Td_DN105078_c0_g1	5	5.14893e-11	0.815984	0.00485912	0.00219441	0.00202496		**RFAM	F:G protein-coupled receptor activity; P:G protein-coupled receptor signaling pathway; C:integral component of membrane	Annotated
START, LINEAR, CURVED	Td_DN106042_c5_g6	5	5.98198e-11	0.754799	0.00926483	0.00686665	0.00795184		Retrovirus-related Pol polyprotein from transposon TNT 1-94	P:nitrogen compound metabolic process; F:hydrolase activity; P:macromolecule metabolic process; P:primary metabolic process	Annotated
START, LINEAR, CURVED	Td_DN108526_c0_g2	5	6.24693e-11	0.810362	0.0154185	0.0158293	0.0207608		N/A	-	-
START, LINEAR, CURVED	Td_DN106433_c1_g5	5	6.86144e-11	0.854177	0.0128701	0.00353546	0.00312524		N/A	-	-
LINEAR, CURVED	Td_DN102869_c0_g1	5	9.50356e-11	0.854		0.000241084	0.000396909		hormone-sensitive lipase-like	F:triglyceride lipase activity; C:extracellular space; C:nucleus; C:mitochondrion; C:lipid droplet; C:cytosol; C:caveola; P:transcription initiation from RNA polymerase I promoter; P:termination of RNA polymerase I transcription; P:protein phosphorylation; P:triglyceride mobilization; P:female pregnancy; P:cholesterol metabolic process; P:lipid catabolic process; F:lipase activity; P:triglyceride…	Annotated
START, LINEAR, CURVED	Td_DN104850_c0_g3	5	1.0354e-10	0.821608	0.0359154	0.00408186	0.0113122		putative E3 ubiquitin-protein ligase UBR7	F:zinc ion binding; F:ubiquitin protein ligase activity
START, LINEAR, CURVED	Td_DN96722_c0_g1	5	1.08306e-10	0.823245	0.0348912	0.00026681	0.000207601		N/A	-	-
START, LINEAR, CURVED	Td_DN106460_c1_g3	5	1.1058e-10	0.773025	0.00286365	0.00298305	0.00389588		RNA-directed DNA polymerase from mobile element jockey-like	F:RNA-directed DNA polymerase activity; F:protein tyrosine phosphatase activity; F:transmembrane signaling receptor activity; F:G protein-coupled receptor activity; P:RNA-dependent DNA biosynthetic process; P:protein dephosphorylation; P:cell surface receptor signaling pathway; P:G protein-coupled receptor signaling pathway; F:protein tyrosine/serine/threonine phosphatase activity; C:membrane; C:…	Annotated
START, LINEAR, CURVED	Td_DN99975_c0_g1	5	1.1262e-10	0.84162	0.0027819	0.00143915	0.00139104		N/A	-	-
START, LINEAR, CURVED	Td_DN107121_c4_g3	5	1.85048e-10	0.74361	0.0199577	0.0138474	0.00983775		N/A	-	-
LINEAR, CURVED	Td_DN105615_c1_g1	5	1.97518e-10	0.834534		0.000240324	0.000353291		Sideroflexin-2	C:mitochondrial inner membrane; F:ion transmembrane transporter activity; C:integral component of membrane; C:mitochondrial membrane; P:ion transmembrane transport	Annotated
START, LINEAR, CURVED	Td_DN98260_c1_g1	5	2.4989e-10	0.80218	0.0038686	0.0010896	0.00126823		ral GTPase-activating protein subunit alpha-1 isoform X3	F:GTPase activator activity; C:nucleus; C:mitochondrion; C:cytosol; P:regulation of transcription, DNA-templated; P:brain development; P:regulation of nucleoside metabolic process; P:regulation of Ral protein signal transduction; P:regulation of purine nucleotide catabolic process; P:obsolete regulation of GTP catabolic process; P:positive regulation of GTPase activity; F:protein heterodimerizati…	Annotated
START, LINEAR, CURVED	Td_DN107808_c1_g9	5	2.73662e-10	0.806991	0.0156447	0.00821959	0.0219756		3-hydroxyisobutyryl-CoA hydrolase, mitochondrial	F:3-hydroxyisobutyryl-CoA hydrolase activity; C:mitochondrial matrix; P:branched-chain amino acid catabolic process; P:embryo development ending in birth or egg hatching; P:cellular nitrogen compound metabolic process; P:positive regulation of growth rate	Annotated
START, LINEAR, CURVED	Td_DN99701_c1_g1	5	3.70238e-10	0.749418	0.00241248	0.00245143	0.0029433		N/A	-	-
START, LINEAR, CURVED	Td_DN104841_c0_g1	5	3.84409e-10	0.797778	0.00395451	0.00152558	0.00165285		multidrug resistance protein 1	F:ATP binding; C:plasma membrane; P:obsolete ATP catabolic process; P:organelle organization; P:purine ribonucleotide catabolic process; P:purine ribonucleoside monophosphate catabolic process; P:purine ribonucleoside triphosphate catabolic process; P:response to toxic substance; P:embryo development ending in birth or egg hatching; P:response to metal ion; F:ATPase-coupled protein transmembrane …	Annotated
START, LINEAR, CURVED	Td_DN110869_c3_g4	5	3.89178e-10	0.728535	0.0028403	0.00280988	0.00341757		E3 ubiquitin-protein ligase Topors	C:spindle pole; C:gamma-tubulin complex; F:DNA binding; F:antigen binding; F:ubiquitin-protein transferase activity; C:nuclear lamina; C:polytene chromosome; C:centrosome; C:centriole; P:protein monoubiquitination; P:mitotic G2 DNA damage checkpoint; P:intrinsic apoptotic signaling pathway in response to DNA damage; P:retina layer formation; C:PML body; C:nuclear speck; F:acid-amino acid ligase a…	Annotated
START, LINEAR, CURVED	Td_DN109830_c0_g1	5	4.59702e-10	0.8142	0.00304002	0.000679879	0.0018506		alanine--tRNA ligase, cytoplasmic	F:tRNA binding; P:hair follicle development; P:nematode larval development; F:aminoacyl-tRNA editing activity; F:Ser-tRNA(Ala) hydrolase activity; F:alanine-tRNA ligase activity; F:ATP binding; C:mitochondrion; C:cytosol; P:tRNA modification; P:alanyl-tRNA aminoacylation; P:regulation of translational elongation; P:regulation of translational fidelity; P:protein folding; P:ER-nucleus signaling pa…	Annotated
START, LINEAR, CURVED	Td_DN97752_c0_g1	5	6.42007e-10	0.766584	0.0143814	0.00918092	0.00701919		signal recognition particle receptor beta subunit	F:GTP binding	Annotated
START, LINEAR, CURVED	Td_DN110069_c4_g8	5	1.11639e-09	0.731102	0.0107785	0.00702001	0.00532788		N/A	-	-
START, LINEAR, CURVED	Td_DN106376_c0_g2	5	1.83812e-09	0.827906	0.0455835	0.000239795	0.000208284		N/A	-	-
START, LINEAR, CURVED	Td_DN105634_c1_g4	5	2.1143e-09	0.816259	0.009845	0.00593721	0.00796252		N/A	-	-
START, LINEAR, CURVED	Td_DN95680_c0_g1	5	2.15298e-09	0.741716	0.00273219	0.00230337	0.00251191		hypothetical protein AC249_AIPGENE18043	F:protein binding; P:signal transduction	Annotated
START, LINEAR, CURVED	Td_DN103273_c4_g2	5	2.6753e-09	0.774854	0.0100646	0.00873879	0.0104552		BTB/POZ domain-containing adapter for CUL3-mediated RhoA degradation protein 3-like	P:reproduction; C:nucleus; C:endosome; P:DNA repair; P:regulation of transcription, DNA-templated; P:apoptotic process; P:immune response; P:embryo development; P:cell migration; P:protein ubiquitination; F:GTP-Rho binding; C:Cul3-RING ubiquitin ligase complex; P:negative regulation of Rho protein signal transduction; P:stress fiber assembly; P:proteasome-mediated ubiquitin-dependent protein cata…	Annotated
LINEAR, CURVED	Td_DN94695_c0_g2	5	2.80042e-09	0.830546		0.000312891	0.000446425		glutamine--fructose-6-phosphate aminotransferase [isomerizing] 2-like	F:carbohydrate derivative binding; P:carbohydrate derivative metabolic process	Annotated
START, LINEAR, CURVED	Td_DN103594_c0_g4	5	2.87376e-09	0.768793	0.0178983	0.00324024	0.00547021		Polypeptide N-acetylgalactosaminyltransferase 10	C:Golgi membrane; P:protein glycosylation; C:integral component of membrane; F:transferase activity, transferring glycosyl groups; F:carbohydrate binding	Annotated
START, LINEAR, CURVED	Td_DN95268_c0_g1	5	3.96686e-09	0.808679	0.0159497	0.00393434	0.00689693		Midasin	P:reproduction; P:nematode larval development; F:ATP binding; C:nucleolus; P:receptor-mediated endocytosis; P:purine ribonucleotide catabolic process; P:purine ribonucleoside monophosphate catabolic process; P:purine ribonucleoside triphosphate catabolic process; F:ATPase activity; P:positive regulation of growth rate; P:inductive cell migration; P:ATP metabolic process; P:purine ribonucleoside c…	Annotated
START, LINEAR, CURVED	Td_DN102966_c6_g14	5	4.68629e-09	0.772476	0.0230279	0.0143942	0.0107984		N/A	-	-
START, LINEAR, CURVED	Td_DN108759_c0_g6	5	5.21577e-09	0.766558	0.00468107	0.00259856	0.0025278		N/A	-	-
LINEAR, CURVED	Td_DN104793_c0_g1	5	5.69959e-09	0.805322		0.00064556	0.00109312		uroporphyrinogen decarboxylase	P:liver development; F:uroporphyrinogen decarboxylase activity; C:nucleus; C:cytosol; P:protoporphyrinogen IX biosynthetic process; P:heme biosynthetic process; F:ferrous iron binding; P:response to iron ion; P:response to amine; C:microtubule cytoskeleton; P:response to estradiol; P:response to estrogen; P:response to ethanol; P:uroporphyrinogen III metabolic process; P:response to mercury ion; …	Annotated
START, LINEAR, CURVED	Td_DN109526_c2_g1	5	6.12329e-09	0.774461	0.0104554	0.00657704	0.00576202		clathrin heavy chain	P:actomyosin contractile ring assembly; P:epithelial cell development; P:nematode larval development; F:structural molecule activity; F:protein binding; C:mitochondrion; C:vacuolar membrane; C:lipid droplet; C:spindle; C:cytosol; C:clathrin-coated pit; P:intracellular protein transport; P:post-Golgi vesicle-mediated transport; P:pinocytosis; P:apoptotic process; P:response to osmotic stress; P:Go…	Annotated
START, LINEAR, CURVED	Td_DN104750_c0_g4	5	6.29106e-09	0.822716	0.0174905	0.000372341	0.000573061		G2/M phase-specific E3 ubiquitin-protein ligase	P:protein polyubiquitination; P:blastocyst development; F:catalytic activity; F:ubiquitin-protein transferase activity; C:polytene chromosome; C:nucleolus; C:Golgi apparatus; F:acid-amino acid ligase activity; P:male germ-line sex determination; P:neurogenesis; F:histone binding; P:negative regulation of apoptotic process; P:compound eye development	Annotated
START, LINEAR, CURVED	Td_DN103016_c0_g1	5	6.45884e-09	0.73725	0.0121481	0.0115742	0.0151881		tumor protein p63-regulated gene 1-like protein	C:synaptic vesicle; C:clathrin-coated vesicle; C:intracellular membrane-bounded organelle	Annotated
START, LINEAR, CURVED	Td_DN98140_c0_g1	5	9.94049e-09	0.812885	0.00990104	0.00566474	0.00609939		DAZ-like protein	F:mRNA binding; F:mRNA 3'-UTR binding; F:protein binding; C:nucleus; C:cytoplasm; P:regulation of translation; P:meiosis I; P:male meiotic nuclear division; P:germ cell development; P:imaginal disc-derived wing morphogenesis; P:G2/MI transition of meiotic cell cycle; P:germ cell migration; F:translation activator activity; C:mitochondrial cloud; C:perikaryon; C:pole plasm; P:positive regulation o…	Annotated
LINEAR, CURVED	Td_DN103417_c0_g2	5	1.67779e-08	0.806276		0.000446834	0.000390804		**RFAM	P:mRNA splicing, via spliceosome; F:mRNA binding; P:neurogenesis; P:cellular macromolecule metabolic process; C:precatalytic spliceosome; C:catalytic step 2 spliceosome	Annotated
START, LINEAR, CURVED	Td_DN109004_c4_g8	5	1.76801e-08	0.739087	0.00481146	0.00062408	0.000603203		N/A	-	-
START, LINEAR, CURVED	Td_DN94298_c0_g2	5	2.03827e-08	0.734031	0.00420385	0.00347737	0.00359949		putative RNA-directed DNA polymerase from transposon BS	F:RNA-directed DNA polymerase activity; F:endonuclease activity; P:RNA-dependent DNA biosynthetic process; F:metal ion binding; P:nucleic acid phosphodiester bond hydrolysis	Mapped only
START, LINEAR, CURVED	Td_DN110523_c3_g3	5	2.18216e-08	0.767562	0.00637976	0.00109665	0.00117724		ATP/GTP-binding protein	F:protein binding	Annotated
START, LINEAR, CURVED	Td_DN106651_c1_g1	5	2.517e-08	0.787474	0.0166585	0.00609198	0.0076468		gastrula zinc finger protein XlCGF49.1-like	F:nucleic acid binding; P:regulation of transcription, DNA-templated	Annotated
START, LINEAR, CURVED	Td_DN109544_c2_g13	5	2.65212e-08	0.700214	0.0147544	0.0107092	0.0232803		N/A	-	-
LINEAR, CURVED	Td_DN103193_c0_g1	5	2.73008e-08	0.784121		0.00145737	0.00286654		WD repeat domain phosphoinositide-interacting protein 2-like	P:autophagosome assembly; C:autophagosome membrane; P:autophagy of mitochondrion; F:protein binding; C:nucleus; C:cytosol; P:protein lipidation; P:lipid metabolic process; P:endocytosis; P:determination of adult lifespan; P:cellular response to starvation; P:embryo development ending in birth or egg hatching; P:tissue development; F:phosphatidylinositol-5-phosphate binding; P:regulation of autoph…	Annotated
START, LINEAR, CURVED	Td_DN108025_c0_g1	5	2.91866e-08	0.720525	0.0114784	0.012453	0.0168092		N/A	-	-
LINEAR, CURVED	Td_DN95325_c1_g2	5	3.2766e-08	0.777112		0.000469749	0.000563188		cyclin-dependent kinase 7	P:regulation of cyclin-dependent protein serine/threonine kinase activity; P:mitotic G1 phase; P:G1/S transition of mitotic cell cycle; P:mitotic S phase; P:G2/M transition of mitotic cell cycle; P:nuclear division; C:cyclin-dependent protein kinase holoenzyme complex; P:nucleotide-excision repair, DNA damage removal; P:promoter clearance from RNA polymerase II promoter; F:transcription coactivat…	Annotated
LINEAR, CURVED	Td_DN103308_c0_g1	5	4.07341e-08	0.810745		0.00459563	0.0148409		Deoxynucleotidyltransferase terminal-interacting protein 2	P:reproduction; P:morphogenesis of an epithelium; P:nematode larval development; C:nucleolus; P:receptor-mediated endocytosis; P:embryo development ending in birth or egg hatching; P:positive regulation of growth rate	Annotated
LINEAR, CURVED	Td_DN108097_c1_g5	5	4.18173e-08	0.810247		0.000539961	0.000722716		CAD protein	P:nematode larval development; F:aspartate carbamoyltransferase activity; F:carbamoyl-phosphate synthase (ammonia) activity; F:carbamoyl-phosphate synthase (glutamine-hydrolyzing) activity; F:dihydroorotase activity; F:protein kinase activity; F:ATP binding; C:cytosol; P:'de novo' pyrimidine nucleobase biosynthetic process; P:UTP biosynthetic process; P:glutamine metabolic process; P:female pregn…	Annotated
START, LINEAR, CURVED	Td_DN93318_c0_g1	5	4.53577e-08	0.811305	0.033148	0.00108661	0.00186927		28S ribosomal protein S7, mitochondrial	F:RNA binding; C:mitochondrion; P:translation; C:small ribosomal subunit	Annotated
START, LINEAR, CURVED	Td_DN101551_c0_g1	5	5.0043e-08	0.730987	0.0344199	0.000750617	0.00104628		tubulin-specific chaperone C-like	P:cell morphogenesis; F:GTPase activity; C:cytosol; C:microtubule; P:tubulin complex assembly; P:post-chaperonin tubulin folding pathway; P:purine ribonucleotide catabolic process; P:purine ribonucleoside triphosphate catabolic process; F:tubulin binding; P:neurogenesis; C:photoreceptor connecting cilium; C:protein-containing complex; C:intracellular membrane-bounded organelle; P:cellular protein…	Annotated
START, LINEAR, CURVED	Td_DN101876_c0_g2	5	5.44437e-08	0.813831	0.000379896	0.00606717	0.0224872		serrate RNA effector molecule homolog	P:mRNA splicing, via spliceosome; F:DNA binding; C:nucleoplasm; C:cytoplasm; P:regulation of transcription, DNA-templated; P:mRNA processing; P:cell population proliferation; P:determination of adult lifespan; P:embryo development ending in birth or egg hatching; P:oviposition; P:neurogenesis; P:primary miRNA processing; P:conversion of ds siRNA to ss siRNA involved in RNA interference; P:multi-m…	Annotated
LINEAR, CURVED	Td_DN110827_c1_g1	5	5.7655e-08	0.711083		0.000970149	0.00218201		N/A	-	-
START, LINEAR, CURVED	Td_DN109363_c1_g3	5	6.03213e-08	0.784493	1.92121e-05	0.00413998	0.0137283		SNW domain-containing protein 1	P:negative regulation of transcription by RNA polymerase II; P:mRNA splicing, via spliceosome; C:chromatin; P:embryonic development via the syncytial blastoderm; F:transcription coactivator activity; F:transcription corepressor activity; C:nucleoplasm; C:spliceosomal complex; P:transcription initiation from RNA polymerase II promoter; P:Notch signaling pathway; P:germ cell development; C:nuclear …	Annotated
START, LINEAR, CURVED	Td_DN109191_c1_g1	5	6.6901e-08	0.770889	0.0273827	0.00731877	0.00607226		serine/threonine-protein phosphatase 2A regulatory subunit B'' subunit alpha isoform X2	P:G1/S transition of mitotic cell cycle; C:protein phosphatase type 2A complex; P:eye photoreceptor cell differentiation; F:protein serine/threonine phosphatase activity; F:calcium ion binding; F:protein binding; C:nucleoplasm; P:protein dephosphorylation; P:cell cycle arrest; P:somatic muscle development; F:protein phosphatase regulator activity; P:post-anal tail morphogenesis; P:positive regula…	Annotated
START, LINEAR, CURVED	Td_DN107961_c3_g6	5	1.23257e-07	0.879807	0.0213048	0.00826863	0.00858771		tetratricopeptide repeat protein	P:proteolysis; F:cysteine-type peptidase activity; F:ADP binding	Mapped only
START, LINEAR, CURVED	Td_DN108320_c0_g2	5	1.42093e-07	0.735362	0.015159	0.00878639	0.00901264		Rabenosyn-5	C:plasma membrane; P:blood coagulation; F:zinc ion binding; P:cellular process; P:endosomal transport; C:early endosome membrane; C:intracellular membrane-bounded organelle	Annotated
START, LINEAR, CURVED	Td_DN109813_c0_g1	5	2.0273e-07	0.776873	0.0434797	0.00189561	0.0026468		zinc finger protein 862-like	P:type B pancreatic cell development; F:3-phosphoinositide-dependent protein kinase activity; F:insulin receptor binding; C:nucleoplasm; C:cytosol; C:plasma membrane; C:focal adhesion; P:negative regulation of protein kinase activity; P:hyperosmotic response; P:cellular response to DNA damage stimulus; P:epidermal growth factor receptor signaling pathway; P:chemical synaptic transmission; P:sperm…	Annotated
LINEAR, CURVED	Td_DN101024_c0_g1	5	2.44852e-07	0.740001		0.00103932	0.00147339		DNA repair protein complementing XP-G cells homolog isoform X1	F:single-stranded DNA binding; F:ferredoxin-NADP+ reductase activity; F:endonuclease activity; C:nucleus; C:mitochondrial inner membrane; C:mitochondrial matrix; P:generation of precursor metabolites and energy; P:nucleotide-excision repair; P:steroid biosynthetic process; P:cholesterol catabolic process; P:metamorphosis; P:molting cycle, chitin-based cuticle; P:courtship behavior; F:electron tra…	Annotated
START, LINEAR, CURVED	Td_DN99298_c0_g1	5	2.48031e-07	0.711774	0.00778874	0.00575977	0.00606935		BTB and MATH domain-containing protein 15-like	F:protein binding; P:embryo development ending in birth or egg hatching	Annotated
START, LINEAR, CURVED	Td_DN107745_c0_g2	5	2.9598e-07	0.787043	0.0105978	0.00360512	0.00331682		C2 domain-containing protein 5-like	F:calcium ion binding; F:calcium-dependent phospholipid binding; C:cell cortex; P:plasma membrane organization; P:embryo development ending in birth or egg hatching; C:membrane; C:cytoplasmic vesicle membrane; P:positive regulation of vesicle fusion; C:ruffle membrane; P:insulin receptor signaling pathway via phosphatidylinositol 3-kinase; C:intracellular membrane-bounded organelle; P:positive re…	Annotated
LINEAR, CURVED	Td_DN108163_c2_g2	5	3.33554e-07	0.797236		0.00129077	0.00252097		ATP-dependent RNA helicase DDX18	P:maturation of SSU-rRNA from tricistronic rRNA transcript (SSU-rRNA, 5.8S rRNA, LSU-rRNA); P:maturation of LSU-rRNA from tricistronic rRNA transcript (SSU-rRNA, 5.8S rRNA, LSU-rRNA); P:nematode larval development; F:RNA binding; F:RNA helicase activity; F:ATP binding; C:nuclear envelope; C:chromosome; C:nucleolus; P:obsolete ATP catabolic process; P:cell population proliferation; P:determination…	Annotated
START, LINEAR, CURVED	Td_DN103990_c3_g3	5	3.41071e-07	0.7381	0.0316478	0.00257927	0.00420863		bromodomain adjacent to zinc finger domain protein 1A isoform X1	C:nucleus; F:metal ion binding	Mapped only
START, LINEAR	Td_DN108041_c0_g1	5	3.72001e-07	0.719705	1.64165e-07	0.000521419			staphylococcal nuclease domain-containing protein 1-like	F:nucleotide binding; F:obsolete transcription factor activity, protein binding; F:obsolete transcription factor activity, transcription factor binding; F:transcription coactivator activity; F:RNA binding; F:endoribonuclease activity; C:nucleus; C:cytoplasm; C:lipid droplet; C:microtubule associated complex; P:RNA catabolic process; C:RISC complex; P:gene silencing by RNA; C:cytoplasmic part; P:R…	Annotated
LINEAR, CURVED	Td_DN104389_c2_g3	5	4.16418e-07	0.801004		0.000726764	0.000739381		protein BTG1	P:epithelial cell development; F:transcription coregulator activity; C:nucleus; C:cytoplasm; P:regulation of transcription, DNA-templated; P:protein methylation; P:response to oxidative stress; P:spermatid development; P:negative regulation of cell population proliferation; P:cell migration; F:kinase binding; P:negative regulation of cell growth; P:regulation of apoptotic process; P:positive regu…	Annotated
START, LINEAR, CURVED	Td_DN109695_c5_g2	5	5.36742e-07	0.704481	0.00908446	0.00602396	0.0061722		probable ATP-dependent RNA helicase DDX4	F:nucleic acid binding; F:helicase activity; F:ATP binding; F:zinc ion binding	Annotated
LINEAR, CURVED	Td_DN108000_c1_g3	5	5.42697e-07	0.798707		0.0010233	0.00134607		enoyl Coenzyme A hydratase 1, peroxisomal	P:nematode larval development; F:signaling receptor binding; C:mitochondrion; C:peroxisome; C:lipid droplet; P:fatty acid metabolic process; P:metabolic process; P:positive regulation of growth rate; F:delta3,5-delta2,4-dienoyl-CoA isomerase activity	Annotated
START, LINEAR, CURVED	Td_DN96110_c0_g1	5	5.59123e-07	0.765256	0.0267498	0.00288548	0.00238274		fukutin-related protein-like	C:membrane; C:integral component of membrane	Annotated
LINEAR, CURVED	Td_DN95468_c0_g1	5	5.59512e-07	0.726253		0.00108268	0.00138511		stress response protein NST1-like	-	-
LINEAR, CURVED	Td_DN100817_c0_g1	5	6.02491e-07	0.702822		0.00649263	0.0166228		spermatogenesis-associated protein 2-like	C:nucleus; C:cytoplasm; P:regulation of tumor necrosis factor-mediated signaling pathway; P:programmed cell death; P:regulation of inflammatory response; P:regulation of necroptotic process; P:protein K63-linked deubiquitination; P:protein linear deubiquitination	Annotated
START, LINEAR, CURVED	Td_DN106496_c1_g2	5	7.09228e-07	0.728193	0.0438644	0.00664805	0.014226		V-type proton ATPase subunit d 1	P:reproduction; C:vacuolar proton-transporting V-type ATPase, V0 domain; P:nematode larval development; C:lysosomal membrane; C:early endosome; C:centrosome; P:cellular iron ion homeostasis; P:ER-nucleus signaling pathway; P:vacuolar transport; P:vacuolar acidification; P:brain development; C:synaptic vesicle; P:insulin receptor signaling pathway; F:proton-exporting ATPase activity, phosphorylati…	Annotated
START, LINEAR, CURVED	Td_DN94579_c0_g2	5	7.35177e-07	0.70729	0.0258087	0.0224441	0.0256941		mitochondrial basic amino acids transporter isoform X1	C:mitochondrial inner membrane; P:acyl carnitine transport; P:drug transmembrane transport; F:cation transmembrane transporter activity; P:cellular process; F:basic amino acid transmembrane transporter activity; F:acyl carnitine transmembrane transporter activity; P:transmembrane transport; P:cation transmembrane transport; P:L-alpha-amino acid transmembrane transport	Annotated
START, LINEAR, CURVED	Td_DN106855_c2_g2	5	8.13412e-07	0.774585	0.0328621	0.0106706	0.0155493		zinc finger protein 271-like	F:nucleic acid binding	Annotated
START, LINEAR, CURVED	Td_DN101036_c1_g1	5	8.3379e-07	0.744224	0.0114588	0.00452576	0.00397581		N/A	-	-
START, LINEAR, CURVED	Td_DN111029_c4_g5	5	8.58877e-07	0.794525	0.0159721	0.00714875	0.00657404		NFX1-type zinc finger-containing protein 1-like	F:nucleic acid binding; F:DNA-binding transcription factor activity; C:nucleus; P:chromatin silencing; F:zinc ion binding; C:intracellular organelle part	Annotated
START, LINEAR, CURVED	Td_DN109143_c0_g1	5	1.14629e-06	0.74281	0.0454638	0.00629217	0.0110762		SET and MYND domain-containing protein 4-like	F:protein binding; C:nucleus; C:cytoplasm; P:negative regulation of gene expression; F:histone deacetylase binding	Annotated
START, LINEAR, CURVED	Td_DN106766_c5_g1	5	1.22584e-06	0.781183	0.0220429	0.00280038	0.00267849		PREDICTED: uncharacterized protein LOC105442011	F:nucleic acid binding	Annotated
START, LINEAR, CURVED	Td_DN97685_c0_g3	5	1.57826e-06	0.854859	0.0355758	0.0182058	0.0215934		Predicted protein	-	-
LINEAR, CURVED	Td_DN104147_c7_g4	5	1.65809e-06	0.752912		0.00326706	0.00564932		**RFAM	P:reproduction; P:nematode larval development; F:translation initiation factor activity; C:cytosol; P:translational initiation; P:embryo development ending in birth or egg hatching; F:DEAD/H-box RNA helicase binding; P:growth	Annotated
START, LINEAR	Td_DN98177_c0_g1	5	1.7634e-06	0.71019	3.03063e-09	0.00097013			RNA polymerase II-associated factor 1 homolog	P:negative regulation of transcription by RNA polymerase II; F:RNA polymerase II complex binding; P:endodermal cell fate commitment; P:nematode larval development; F:chromatin binding; C:cytoplasm; C:mitochondrion; P:mRNA polyadenylation; P:receptor-mediated endocytosis; P:heart development; P:embryo development ending in birth or egg hatching; P:body morphogenesis; P:histone monoubiquitination; …	Annotated
LINEAR, CURVED	Td_DN92923_c0_g1	5	2.24386e-06	0.708883		0.00171841	0.00148874		sperm-tail PG-rich repeat-containing protein 2-like	-	-
LINEAR, CURVED	Td_DN109855_c2_g1	5	2.4516e-06	0.772857		0.0254334	0.0463887		Protocadherin Fat 1/cadehrin-related tumor suppressor	P:cell morphogenesis involved in differentiation; P:establishment of imaginal disc-derived wing hair orientation; P:nematode larval development; F:calcium ion binding; C:plasma membrane; C:integral component of plasma membrane; P:homophilic cell adhesion via plasma membrane adhesion molecules; P:signal transduction; P:imaginal disc-derived leg morphogenesis; P:cell population proliferation; P:omm…	Annotated
LINEAR, CURVED	Td_DN100276_c0_g1	5	3.12084e-06	0.756363		0.00359785	0.00724275		transmembrane 9 superfamily member 3	C:endosome; C:membrane; C:integral component of membrane; C:intracellular membrane-bounded organelle; P:protein localization to membrane	Annotated
START, LINEAR	Td_DN105471_c0_g1	5	3.21763e-06	0.705804	2.21223e-09	0.00110249			DNA damage-binding protein 1-like	P:nucleotide-excision repair, DNA damage removal; P:nematode larval development; F:damaged DNA binding; F:protein binding; C:nucleus; C:nucleoplasm; C:cytoplasm; P:DNA repair; P:DNA catabolic process; P:receptor-mediated endocytosis; P:mitotic G2 DNA damage checkpoint; P:eggshell chorion gene amplification; P:embryo development ending in birth or egg hatching; P:Wnt signaling pathway; P:protein u…	Annotated
START, LINEAR, CURVED	Td_DN105602_c1_g6	5	3.86218e-06	0.768815	0.0179701	0.0106305	0.0110829		Transmembrane protein 59	C:Golgi membrane; F:endopeptidase activity; C:lysosomal membrane; C:Golgi apparatus; C:plasma membrane; P:metabolic process; C:membrane; C:late endosome membrane; C:intracellular organelle part	Annotated
START, LINEAR, CURVED	Td_DN101513_c1_g1	5	3.92309e-06	0.754869	0.00245773	0.0111608	0.0320055		Exosome complex component RRP45	P:reproduction; F:3'-5'-exoribonuclease activity; C:nuclear exosome (RNase complex); C:cytoplasmic exosome (RNase complex); P:exonucleolytic trimming to generate mature 3'-end of 5.8S rRNA from tricistronic rRNA transcript (SSU-rRNA, 5.8S rRNA, LSU-rRNA); P:nematode larval development; C:nucleolus; C:cytosol; P:rRNA processing; P:mRNA processing; P:immune response; P:embryo development ending in …	Annotated
LINEAR, CURVED	Td_DN104476_c1_g1	5	4.41462e-06	0.718244		0.00272854	0.00377345		ATP-dependent DNA helicase pfh1/interleukin-1 receptor-associated kinase 4-like	F:protein kinase activity; F:ATP binding; P:protein phosphorylation	Annotated
START, LINEAR, CURVED	Td_DN110918_c2_g2	5	4.56297e-06	0.751582	0.0180833	0.0029854	0.003009		tigger transposable element-derived protein 2-like/Jerky protein -like	F:nucleic acid binding; C:nucleus; P:body morphogenesis	Annotated
START, LINEAR, CURVED	Td_DN101845_c5_g1	5	5.35937e-06	0.771887	0.046156	0.0049406	0.00408472		arf-GAP with coiled-coil, ANK repeat and PH domain-containing protein 2-like	P:cellular process; C:endomembrane system; C:membrane-bounded organelle; C:intracellular organelle; C:cytoplasmic part	Annotated
START, LINEAR, CURVED	Td_DN99918_c0_g5	5	5.42144e-06	0.729695	0.0294575	0.0116985	0.0321471		WD repeat-containing protein 61	F:protein binding; C:Cdc73/Paf1 complex; P:positive regulation of transcription elongation from RNA polymerase II promoter; C:transcriptionally active chromatin; C:Ski complex	Annotated
START, LINEAR, CURVED	Td_DN107780_c0_g1	5	5.68047e-06	0.76906	0.042008	0.014895	0.0165229		NF-X1-type zinc finger protein NFXL1	F:DNA-binding transcription factor activity; C:nucleus; P:regulation of transcription, DNA-templated; P:transport; F:zinc ion binding; C:membrane	Annotated
LINEAR, CURVED	Td_DN102874_c2_g1	5	5.79914e-06	0.750247		0.0012341	0.00106059		C3 and PZP-like alpha-2-macroglobulin domain-containing protein 8 isoform X1	F:endopeptidase inhibitor activity	Annotated
LINEAR, CURVED	Td_DN98554_c0_g1	5	5.87346e-06	0.735969		0.00756759	0.0160627		U3 small nucleolar ribonucleoprotein protein MPP10-like	P:RNA splicing, via transesterification reactions; P:nematode larval development; C:chromosome; C:nucleolus; C:small nucleolar ribonucleoprotein complex; P:rRNA processing; P:receptor-mediated endocytosis; P:negative regulation of phosphatase activity; C:small-subunit processome; C:Mpp10 complex; P:positive regulation of growth rate; P:hermaphrodite genitalia development; P:cellular macromolecule…	Annotated
START, LINEAR, CURVED	Td_DN109100_c2_g1	5	6.13869e-06	0.741455	0.0351432	0.00368966	0.00349639		cilia- and flagella-associated protein 221-like	P:cilium movement; C:cilium; C:intracellular membrane-bounded organelle; P:cell projection morphogenesis; P:cilium assembly	Annotated
START, LINEAR	Td_DN106779_c2_g3	5	6.66293e-06	0.715067	1.01542e-07	0.000972309			nucleolar protein 56	P:nematode larval development; C:cytoplasm; P:rRNA processing; P:heart development; P:embryo development ending in birth or egg hatching; P:neurogenesis; F:snoRNA binding; C:small nuclear ribonucleoprotein complex; C:box C/D snoRNP complex; C:small-subunit processome; P:positive regulation of growth rate; P:positive regulation of multicellular organism growth; P:hermaphrodite genitalia developmen…	Annotated
START, LINEAR, CURVED	Td_DN106881_c0_g1	5	7.06312e-06	0.788446	0.016341	0.0099198	0.00968772		constitutive coactivator of PPAR-gamma-like protein 1	C:nucleus; C:cytoplasm; C:plasma membrane	Annotated
LINEAR, CURVED	Td_DN107896_c0_g7	5	7.16531e-06	0.725504		0.00527318	0.0114063		dynein assembly factor 5, axonemal-like	F:protein binding; C:cytoplasm; P:axonemal dynein complex assembly	Annotated
LINEAR, CURVED	Td_DN110641_c1_g3	5	7.61606e-06	0.721774		0.00187153	0.00202782		dual specificity tyrosine-phosphorylation-regulated kinase 4-like	P:response to pheromone triggering conjugation with cellular fusion; P:cell morphogenesis involved in conjugation with cellular fusion; F:protein serine/threonine kinase activity; F:ATP binding; C:Golgi apparatus; C:cytosol; P:protein phosphorylation; P:signal transduction; P:regulation of cell size; P:negative regulation of G2/M transition of mitotic cell cycle; C:site of polarized growth; C:cel…	Annotated
LINEAR, CURVED	Td_DN101853_c0_g1	5	8.48385e-06	0.740403		0.0144813	0.0383855		suppressor of SWI4 1 homolog	P:ribosomal large subunit assembly; P:regulation of cell growth by extracellular stimulus; P:adenosine receptor signaling pathway; P:nematode larval development; C:nucleolus; C:cytoplasm; C:integral component of plasma membrane; P:lipid metabolic process; P:receptor-mediated endocytosis; P:defense response; P:activation of adenylate cyclase activity; P:phospholipase C-activating G protein-coupled…	Annotated
LINEAR, CURVED	Td_DN106523_c1_g1	5	8.86625e-06	0.743749		0.00408674	0.00552959		phenylserine dehydratase-like isoform X4	C:vacuolar membrane; P:obsolete ATP catabolic process; P:protein folding; P:cellular amino acid metabolic process; P:cation transport; P:purine ribonucleotide catabolic process; P:purine ribonucleoside monophosphate catabolic process; P:purine ribonucleoside triphosphate catabolic process; C:integral component of membrane; F:pyridoxal phosphate binding; P:ion transmembrane transport; F:ATPase-cou…	Annotated
START, LINEAR, CURVED	Td_DN105132_c4_g1	5	9.27941e-06	0.782417	0.0477565	0.00346614	0.00339345		coiled-coil domain-containing protein 73-like	-	-
START, LINEAR, CURVED	Td_DN109957_c0_g1	5	1.11522e-05	0.700854	0.0275316	0.00680099	0.00933222		PREDICTED: putative protein tag-278	C:incipient cellular bud site; P:response to pheromone triggering conjugation with cellular fusion; C:division septum; F:cytoskeletal regulatory protein binding; C:cellular bud tip; C:cellular bud neck; P:actin filament organization; P:pseudohyphal growth; P:Rho protein signal transduction; P:regulation of metabolic process; P:establishment of cell polarity; F:GTPase regulator activity; P:regulat…	Annotated
START, LINEAR, CURVED	Td_DN109151_c4_g1	5	1.13714e-05	0.73459	0.00129959	0.00286361	0.00532092		CAP-Gly domain-containing linker protein 1	P:mitotic prometaphase; C:kinetochore; P:microtubule bundle formation; C:ruffle; C:endosome; C:centrosome; C:cytosol; C:cytoplasmic microtubule; C:intermediate filament; F:zinc ion binding; P:cell cycle process; C:cytoplasmic vesicle membrane; P:positive regulation of microtubule polymerization; C:microtubule plus-end; F:protein homodimerization activity; C:intracellular membrane-bounded organell…	Annotated
LINEAR, CURVED	Td_DN108366_c1_g2	5	1.30538e-05	0.752589		0.00217	0.00340366		rab3 GTPase-activating protein non-catalytic subunit	F:GTPase activator activity; C:plasma membrane; P:intracellular protein transport; P:neurotransmitter secretion; P:border follicle cell migration; C:synaptic vesicle; P:regulation of nucleoside metabolic process; P:vesicle-mediated transport; P:transmission of nerve impulse; C:clathrin-coated vesicle; P:regulation of Rab protein signal transduction; P:regulation of purine nucleotide catabolic pro…	Annotated
LINEAR, CURVED	Td_DN106099_c0_g2	5	1.4747e-05	0.763853		0.00357168	0.00426552		ras-related GTP-binding protein C-like	F:magnesium ion binding; F:GTPase activity; F:GTP binding; C:nucleus; C:lysosome; P:obsolete GTP catabolic process; P:transcription, DNA-templated; P:apoptotic process; P:small GTPase mediated signal transduction; P:determination of adult lifespan; P:RNA splicing; P:purine ribonucleotide catabolic process; P:purine ribonucleoside triphosphate catabolic process; P:cellular response to starvation; …	Annotated
START, LINEAR, CURVED	Td_DN110182_c1_g1	5	1.48623e-05	0.722455	0.0217217	0.00566914	0.0133776		60 kDa SS-A/Ro ribonucleoprotein/TROVE domain protein	P:immune system development; F:RNA binding; C:nucleus; C:cytoplasm; P:transcription by RNA polymerase III; P:smoothened signaling pathway; P:response to UV; F:U2 snRNA binding; P:cell projection morphogenesis; P:cilium assembly; C:ribonucleoprotein complex	Annotated
LINEAR, CURVED	Td_DN108818_c0_g1	5	1.7573e-05	0.718994		0.00357344	0.00537563		mycosubtilin synthase subunit C	F:catalytic activity	Annotated
LINEAR, CURVED	Td_DN110661_c0_g6	5	1.814e-05	0.772642		0.00467983	0.00397813		synaptonemal complex protein 2	C:lateral element; F:DNA binding; C:nucleoplasm; P:apoptotic process; P:meiotic prophase I; P:synaptonemal complex assembly; P:male meiotic nuclear division; P:female meiotic nuclear division; P:fertilization; P:obsolete death; P:negative regulation of apoptotic process; P:development of primary male sexual characteristics; F:protein heterodimerization activity; P:male genitalia morphogenesis	Annotated
START, LINEAR, CURVED	Td_DN108340_c1_g4	5	1.85846e-05	0.74989	0.0387794	0.00977268	0.00858431		N/A	-	-
LINEAR, CURVED	Td_DN104646_c0_g1	5	2.22552e-05	0.714245		0.00240214	0.00317991		ETS domain-containing protein Elk-1-like isoform X2	P:negative regulation of transcription by RNA polymerase II; F:DNA-binding transcription factor activity; F:protein binding; P:regulation of transcription, DNA-templated; P:embryo development ending in birth or egg hatching; P:oviposition; P:lipid storage; P:negative regulation of vulval development; P:hermaphrodite genitalia development; P:regulation of cell fate specification; F:sequence-specif…	Annotated
START, LINEAR, CURVED	Td_DN107394_c1_g2	5	2.39449e-05	0.752977	0.0160954	0.00983475	0.0122246		N/A	-	-
START, LINEAR, CURVED	Td_DN109478_c0_g27	5	2.44349e-05	0.795519	0.0391409	0.0164197	0.0153494		N/A	-	-
START, LINEAR, CURVED	Td_DN102780_c1_g1	5	3.54265e-05	0.741613	0.0276749	0.015058	0.0140734		peptidyl-prolyl cis-trans isomerase FKBP8-like	P:protein peptidyl-prolyl isomerization; P:cell fate specification; F:peptidyl-prolyl cis-trans isomerase activity; F:protein binding; F:FK506 binding; P:smoothened signaling pathway; P:dorsal/ventral neural tube patterning; C:integral component of endoplasmic reticulum membrane; P:positive regulation of BMP signaling pathway; C:mitochondrial membrane; P:multicellular organism growth; P:intracell…	Annotated
START, LINEAR, CURVED	Td_DN94126_c1_g1	5	4.04786e-05	0.765501	0.0311626	0.0181881	0.0175955		N/A	-	-
START, LINEAR, CURVED	Td_DN108432_c3_g1	5	4.29104e-05	0.714368	0.0434258	0.00853092	0.00747011		IQ and AAA domain-containing protein 1-like	F:ATP binding	Annotated
LINEAR, CURVED	Td_DN106726_c0_g1	5	4.62975e-05	0.743377		0.019864	0.0182902		N/A	-	-
LINEAR, CURVED	Td_DN110394_c4_g1	5	5.3501e-05	0.709653		0.00254194	0.00287164		Folliculin-interacting protein 2	P:negative regulation of transcription by RNA polymerase II; P:immature B cell differentiation; P:positive regulation of B cell apoptotic process; F:guanyl-nucleotide exchange factor activity; C:nucleus; C:cytoplasm; C:plasma membrane; P:intrinsic apoptotic signaling pathway in response to DNA damage; P:cellular response to starvation; F:GTPase regulator activity; P:negative regulation of TOR sig…	Annotated
START, LINEAR, CURVED	Td_DN102438_c0_g2	5	6.30928e-05	0.744174	0.0295309	0.0177572	0.0177218		AP-1 complex subunit gamma-1 isoform X2	P:gastrulation with mouth forming first; P:vasculature development; P:nematode larval development; P:axis elongation; F:protein binding; C:lysosomal membrane; C:cytosol; P:intracellular protein transport; P:post-Golgi vesicle-mediated transport; P:neurotransmitter secretion; P:central nervous system development; C:synaptic vesicle; P:protein secretion; P:embryo development ending in birth or egg …	Annotated
START, LINEAR, CURVED	Td_DN107653_c3_g2	5	6.46954e-05	0.800369	0.0478753	0.0170319	0.015405		Predicted protein	F:GTPase activity; F:GTP binding; C:septin ring; C:microtubule cytoskeleton; C:septin complex; P:cytoskeleton-dependent cytokinesis	Annotated
START, LINEAR, CURVED	Td_DN111142_c4_g5	5	6.90552e-05	0.712946	0.0437477	0.013512	0.0138205		N/A	-	-
LINEAR, CURVED	Td_DN104822_c1_g1	5	7.24053e-05	0.717289		0.0038259	0.00390174		Carbonic anhydrase 13	F:calcium ion binding	Annotated
START, LINEAR, CURVED	Td_DN102563_c1_g1	5	8.10778e-05	0.71049	0.0110297	0.00382509	0.00590806		V-type proton ATPase subunit H-like	C:vacuolar proton-transporting V-type ATPase, V1 domain; P:nematode larval development; C:cytosol; P:obsolete ATP catabolic process; P:cellular iron ion homeostasis; P:vacuolar acidification; P:insulin receptor signaling pathway; P:determination of adult lifespan; P:purine ribonucleotide catabolic process; P:purine ribonucleoside monophosphate catabolic process; P:purine ribonucleoside triphospha…	Annotated
START, LINEAR, CURVED	Td_DN108226_c5_g1	5	8.42287e-05	0.727434	0.0391173	0.00842534	0.00883329		Ubiquitin-conjugating enzyme E2 Z	F:cysteine-type endopeptidase inhibitor activity; C:nucleus; C:cytoplasm; P:ubiquitin-dependent protein catabolic process; P:negative regulation of apoptotic process; F:ubiquitin conjugating enzyme activity	Annotated
START, LINEAR, CURVED	Td_DN106684_c3_g4	5	9.00595e-05	0.701012	0.035175	0.0188033	0.017159		N/A	-	-
LINEAR, CURVED	Td_DN105330_c1_g1	5	9.05928e-05	0.734095		0.0170811	0.0382141		nucleolar complex protein 4 homolog	P:reproduction; P:nematode larval development; C:nucleolus; P:rRNA processing; P:receptor-mediated endocytosis; P:embryo development ending in birth or egg hatching; P:neurogenesis; C:nuclear membrane; P:positive regulation of growth rate; P:locomotion; P:positive regulation of multicellular organism growth; P:ribosome biogenesis; P:cellular macromolecule metabolic process	Annotated
LINEAR, CURVED	Td_DN107539_c0_g1	5	9.68537e-05	0.703467		0.00804713	0.0143987		V-type proton ATPase catalytic subunit A	P:reproduction; C:vacuolar proton-transporting V-type ATPase, V1 domain; P:nematode larval development; F:ATP binding; C:mitochondrion; C:vacuolar membrane; C:cytosol; C:plasma membrane; C:integral component of plasma membrane; C:microvillus; P:cellular calcium ion homeostasis; P:cellular iron ion homeostasis; P:cellular sodium ion homeostasis; P:receptor-mediated endocytosis; P:apoptotic process…	Annotated
LINEAR, CURVED	Td_DN102734_c0_g1	5	0.000104365	0.735962		0.0230862	0.0283859		arrestin domain-containing protein 3-like	F:protein binding; C:nucleus; C:cytoplasm; P:negative regulation of gene expression	Annotated
START, LINEAR, CURVED	Td_DN101386_c0_g2	5	0.000108835	0.730408	0.0382197	0.0136725	0.0129694		solute carrier family 35 member F5-like isoform X1	C:membrane; C:integral component of membrane	Annotated
START, LINEAR, CURVED	Td_DN102236_c0_g3	5	0.000113683	0.703599	0.00838876	0.00521526	0.00914025		importin subunit beta-1-like	P:nuclear division; C:nuclear pore; C:nucleoplasm; C:lipid droplet; C:cytosol; C:microtubule associated complex; P:apoptotic DNA fragmentation; P:protein targeting; P:NLS-bearing protein import into nucleus; P:ribosomal protein import into nucleus; P:actin filament organization; P:mitotic spindle organization; P:chorion-containing eggshell formation; F:nuclear localization sequence binding; F:zin…	Annotated
LINEAR, CURVED	Td_DN107579_c3_g1	5	0.000148884	0.751154		0.0212772	0.020776		N/A	-	-
START, LINEAR, CURVED	Td_DN107442_c0_g1	5	0.000155864	0.704087	0.0486989	0.0147829	0.0137044		WD and tetratricopeptide repeats protein 1	P:negative regulation of transcription by RNA polymerase II; P:in utero embryonic development; F:enzyme inhibitor activity; F:protein binding; C:nucleus; C:cytosol; P:glucose metabolic process; P:regulation of cell size; P:response to desiccation; P:negative regulation of sequestering of triglyceride; P:cellular response to insulin stimulus; P:multicellular organism growth; P:negative regulation …	Annotated
START, LINEAR, CURVED	Td_DN110142_c0_g1	5	0.000164081	0.740388	0.0237778	0.0201211	0.021429		N/A	-	-
START, LINEAR, CURVED	Td_DN103813_c0_g3	5	0.000195973	0.779808	0.0317412	0.0242371	0.0251706		Pogo transposable element with KRAB domain	F:nucleic acid binding
LINEAR, CURVED	Td_DN102153_c1_g1	5	0.000224297	0.726672		0.0130379	0.0198174		transcription factor 19-like	F:protein binding; P:embryo development ending in birth or egg hatching; P:lipid storage	Annotated
START, LINEAR, CURVED	Td_DN110071_c0_g1	5	0.000230245	0.70393	0.028151	0.00472115	0.0063768		tRNA-dihydrouridine(20) synthase [NAD(P)+]-like isoform X2	F:catalytic activity; P:tRNA processing; F:organic cyclic compound binding; F:heterocyclic compound binding	Annotated
LINEAR, CURVED	Td_DN109676_c2_g6	5	0.000298065	0.725792		0.0191293	0.0176242		Collagen alpha-1(XXIV) chain	F:nucleic acid binding; C:membrane; C:integral component of membrane	Mapped only
START, LINEAR, CURVED	Td_DN102179_c4_g14	5	0.00060576	0.741175	0.0445563	0.0297164	0.0294612		N/A	-	-
START, LINEAR, CURVED	Td_DN92199_c0_g1	5	0.000839525	0.701185	0.0440896	0.0302686	0.0296066		N-acetylglucosamine-1-phosphotransferase subunits alpha/beta	C:Golgi membrane; P:chondrocyte development; F:calcium ion binding; P:protein secretion; F:transferase activity, transferring phosphorus-containing groups; P:protein metabolic process; C:intracellular organelle; P:cellular macromolecule metabolic process; C:cytoplasmic part; P:carbohydrate phosphorylation; P:embryonic cranial skeleton morphogenesis; P:establishment of localization in cell	Annotated
LINEAR, CURVED	Td_DN108609_c0_g1	5	0.000889329	0.701362		0.030682	0.02902		predicted protein	-	-
LINEAR, CURVED	Td_DN106553_c1_g1	5	0.00095341	0.738272		0.0467883	0.0434593		predicted protein	P:mitotic cell cycle; P:nuclear division; F:voltage-gated potassium channel activity; C:integral component of plasma membrane; P:potassium ion transport; P:embryo development ending in birth or egg hatching; C:integral component of membrane; P:cell cycle process; P:locomotion; P:compound eye cone cell differentiation; C:synapse; P:negative regulation of photoreceptor cell differentiation; P:pigme…	Annotated
START, LINEAR, CURVED	Td_DN108579_c5_g2	5	0.00117524	0.732732	0.0437402	0.0326386	0.0310105		N/A	-	-
LINEAR, CURVED	Td_DN110822_c2_g2	5	0.00156925	0.75991		0.0487248	0.0448245		V(D)J recombination activating protein 1	F:metal ion binding	Mapped only
LINEAR, CURVED	Td_DN103716_c0_g8	5	0.00211686	0.762156		0.0487857	0.0475303		N/A	-	-

## Sheet: Appendix H (pt.1)
Name	Polyp 2	Polyp 1	Polyp 3	Medusa 2	Medusa 1	Medusa 3	Description (gene)	GO Names (functions) F: Moleular Function, C: Cellular component, P: Biological Processes
Td_DN110658_c1_g4	-0.7644	-0.7644	-1.1773	0.9346	0.8507	0.9208	ATP-binding cassette sub-family A member 3-like	F:ATP binding; C:integral component of membrane; F:ATPase-coupled transmembrane transporter activity; P:transmembrane transport
Td_DN93792_c0_g4	0.9142	0.9552	0.8679	-0.8873	-0.9308	-0.9192	ectin-like isoform X2	C:extracellular region
Td_DN107941_c0_g1	-0.9421	-0.7784	-1.01	0.9353	0.9043	0.8909	N/A	-
Td_DN86228_c0_g2	-0.8189	-0.8856	-1.0269	0.9258	0.8611	0.9445	N/A	-
Td_DN104783_c3_g2	-1.1042	-0.9832	-0.6106	0.9513	0.8001	0.9466	N/A	-
Td_DN95626_c0_g1	-0.9053	-0.8903	-0.9422	0.8985	0.9481	0.8911	N/A	-
Td_DN104866_c2_g1	-1.164	-0.4921	-1.0114	0.8561	0.8493	0.9622	N/A	-
Td_DN96119_c0_g1	-0.9302	-0.8742	-0.9324	0.9299	0.9483	0.8586	N/A	-
Td_DN111117_c0_g1	-0.9371	-0.8167	-0.9773	0.8831	0.8461	1.0019	clathrin heavy chain	P:actomyosin contractile ring assembly; P:epithelial cell development; P:nematode larval development; F:structural molecule activity; C:mitochondrion; C:lipid droplet; C:spindle; C:cytosol; P:intracellular protein transport; P:post-Golgi vesicle-mediated transport; P:pinocytosis; P:apoptotic process; P:response to osmotic stress; P:Golgi organization; P:vacuole organization; P:lysosomal transport…
Td_DN105623_c1_g6	-0.8905	-0.9013	-0.9443	0.9632	0.9292	0.8438	Predicted Protein	*C:actin filament; P:actin filament organization; F:actin filament binding
Td_DN12421_c0_g1	-0.8976	-0.8607	-0.9714	0.9528	0.7809	0.996	glycoside hydrolase	F:hydrolase activity, hydrolyzing O-glycosyl compounds; P:carbohydrate metabolic process
Td_DN93225_c0_g1	-0.9103	-0.9192	-0.909	0.8998	0.9124	0.9264	hypothetical protein DZC28_26535, partial	-
Td_DN110174_c2_g2	-0.9417	-0.9187	-0.8759	0.9684	0.8565	0.9114	collagen alpha-1(I) chain-like	F:extracellular matrix structural constituent; F:protein binding; C:collagen trimer; P:tissue development; F:peptidase inhibitor activity; C:extracellular matrix; P:negative regulation of biological process; P:skeletal system morphogenesis; P:regulation of cellular process; P:response to stimulus
Td_DN97633_c0_g1	-0.9159	-0.8953	-0.9273	0.9165	0.9153	0.9067	actin-1	F:structural constituent of cytoskeleton; C:actin filament; P:cytoskeleton organization; C:protein-containing complex; P:actin polymerization-dependent cell motility involved in migration of symbiont in host
Td_DN107100_c3_g1	-1.139	-1.0278	-0.5038	0.9097	0.7951	0.9658	N/A	C:plasma membrane; P:phosphatidylcholine biosynthetic process; F:choline transmembrane transporter activity; F:alcohol transmembrane transporter activity; P:organic hydroxy compound transport; P:choline transport; C:integral component of membrane; P:ion transmembrane transport; P:ethanolamine-containing compound metabolic process; P:positive regulation of I-kappaB kinase/NF-kappaB signaling; P:al…
Td_DN100758_c0_g1	-0.9366	-0.8223	-0.9747	0.9154	0.8571	0.9612	PREDICTED: uncharacterized protein LOC100208683	-
Td_DN110282_c3_g1	-0.7074	-0.9371	-1.0727	0.8608	0.8707	0.9857	putative UDP-glucose 6-dehydrogenase	P:polysaccharide biosynthetic process; F:UDP-glucose 6-dehydrogenase activity; F:oxidoreductase activity, acting on the CH-OH group of donors, NAD or NADP as acceptor; F:NAD binding; P:oxidation-reduction process
Td_DN74572_c0_g2	-0.9147	-0.8274	-0.9925	0.9065	0.9379	0.8901	Calmodulin	C:incipient cellular bud site; P:karyogamy involved in conjugation with cellular fusion; C:spindle pole; F:calcium ion binding; C:nucleus; C:central plaque of spindle pole body; C:cytosol; C:cellular bud tip; C:cellular bud neck; P:protein targeting; P:NLS-bearing protein import into nucleus; P:phosphatidylinositol biosynthetic process; P:receptor-mediated endocytosis; P:cell budding; P:membrane …
Td_DN99284_c0_g1	-0.8658	-1.0359	-0.8289	0.9447	0.8549	0.931	phosphopyruvate hydratase	C:phosphopyruvate hydratase complex; F:magnesium ion binding; F:DNA binding; F:phosphopyruvate hydratase activity; F:copper ion binding; C:nucleus; C:mitochondrial envelope; C:cytosol; C:plasma membrane; P:glycolytic process; P:metabolic process; P:response to cold; P:response to light stimulus; C:plasmodesma; C:chloroplast; P:response to salt stress; P:response to abscisic acid; P:response to ca…
Td_DN96728_c0_g1	-0.8973	-0.892	-0.9472	0.9591	0.9267	0.8506	myosin light chain kinase family member 4-like isoform X1	F:protein kinase activity; F:ATP binding; P:protein phosphorylation
Td_DN71769_c0_g1	-1.2441	-0.7218	-0.7218	0.9208	0.8579	0.9091	N/A	F:protein binding
Td_DN108499_c1_g1	-1.0672	-0.7143	-0.9395	0.911	0.914	0.896	N/A	-
Td_DN91590_c1_g1	-0.8398	-0.9087	-0.9805	0.7882	0.9304	1.0103	Predicted Protein	-
Td_DN102986_c3_g1	-0.9013	-0.8959	-0.9398	0.9622	0.8675	0.9073	N/A	-
Td_DN102986_c6_g6	-0.8666	-0.8616	-1.0051	0.9514	0.9335	0.8484	N/A	F:DNA binding; C:nucleolus
Td_DN101096_c1_g1	-0.909	-0.909	-0.909	0.9398	0.7508	1.0364	N/A	F:catalytic activity; C:cell wall; C:cytosol; C:plasma membrane; P:chromosome segregation; P:metabolic process
Td_DN102327_c0_g1	-0.9355	-1.0089	-0.7844	0.8528	0.8905	0.9856	major facilitator superfamily domain-containing protein 1-like	C:integral component of membrane; P:transmembrane transport
Td_DN107379_c0_g3	-0.5019	-0.8896	-1.2624	0.8334	0.834	0.9864	Elongation factor 2	P:mitotic spindle elongation; P:nematode larval development; F:translation elongation factor activity; F:GTPase activity; F:GTP binding; C:lipid droplet; C:cytosol; C:polysome; C:microtubule associated complex; P:obsolete GTP catabolic process; P:translational elongation; P:apoptotic process; P:determination of adult lifespan; P:purine ribonucleotide catabolic process; P:purine ribonucleoside tri…
Td_DN63651_c0_g1	-0.81	-0.8827	-1.0367	0.9152	0.8478	0.9663	receptor of activated protein kinase c component of 40s small ribosomal subunit, putative	F:protein binding
Td_DN110717_c1_g15	-0.5357	-0.807	-1.3064	0.8974	0.7871	0.9646	Collagen alpha-1(XI) chain	F:extracellular matrix structural constituent
Td_DN100986_c0_g1	-0.9021	-0.8969	-0.9387	0.947	0.9099	0.8808	N/A	-
Td_DN98839_c0_g1	-1.0204	-0.9189	-0.792	0.9054	0.9234	0.9025	Elongation factor 1 alpha	P:nematode larval development; P:cytoplasmic translational elongation; F:translation elongation factor activity; F:GTPase activity; F:GTP binding; C:extracellular space; C:nucleolus; C:mitochondrion; C:vacuolar membrane; C:lipid droplet; C:cytosol; C:ribosome; C:eukaryotic translation elongation factor 1 complex; C:microtubule associated complex; C:plasma membrane; C:cell cortex; P:obsolete GTP c…
Td_DN100303_c2_g1	-0.6712	-1.3165	-0.6712	0.9509	0.8166	0.8914	N/A	C:nucleus
Td_DN102477_c1_g3	-0.9806	-0.7283	-1.0152	0.9406	0.9241	0.8594	N/A	-
Td_DN105668_c0_g1	-1.1858	-0.4469	-1.0181	0.8819	0.7969	0.972	2,3-bisphosphoglycerate-independent phosphoglycerate mutase	F:phosphoglycerate mutase activity; C:cytoplasm; P:glucose catabolic process; F:manganese ion binding
Td_DN99586_c0_g1	0.8715	1.0672	0.7875	-0.8823	-0.961	-0.8829	N/A	-
Td_DN102386_c5_g2	-0.6222	-0.8916	-1.1812	0.9042	0.8658	0.925	N/A	-
Td_DN110365_c2_g2	-0.8848	-0.9881	-0.8571	1.029	0.8367	0.8643	collagen alpha-6(VI) chain-like	P:defense response to bacterium; P:positive regulation of innate immune response; C:collagen-containing extracellular matrix
Td_DN109018_c2_g12	-0.4375	-1.0236	-1.1895	0.8543	0.859	0.9372	N/A	-
Td_DN107529_c1_g1	-0.9363	-0.822	-0.9743	0.9503	0.8312	0.951	N/A	-
Td_DN111031_c2_g5	-0.9127	-0.9127	-0.9127	0.8764	0.9315	0.9301	40S ribosomal protein S9	P:reproduction; P:mitotic spindle elongation; C:nuclear chromosome; P:nematode larval development; F:structural constituent of ribosome; C:nucleolus; P:translation; P:apoptotic process; P:determination of adult lifespan; P:embryo development ending in birth or egg hatching; P:body morphogenesis;F:rRNA binding; C:cytosolic small ribosomal subunit; P:positive regulation of growth rate; P:protein-co…
Td_DN95865_c0_g1	-0.8996	-0.8676	-0.9668	0.921	0.9825	0.8306	N/A	-
Td_DN96893_c0_g1	-0.5658	-0.5658	-1.4532	0.8488	0.7665	0.9695	N/A	-
Td_DN106715_c0_g5	0.7624	1.0118	0.9548	-0.881	-0.923	-0.9249	prefoldin subunit 5	P:nematode larval development; F:transcription corepressor activity; C:nucleus; P:protein folding; P:embryo development ending in birth or egg hatching; C:prefoldin complex; P:pronuclear migration; P:locomotion; P:hermaphrodite genitalia development; P:cellular protein metabolic process; C:cytosolic part; P:negative regulation of transcription, DNA-templated; F:unfolded protein binding; P:chapero…
Td_DN109396_c0_g1	-1.182	-1.0467	-0.4095	0.8604	0.7912	0.9865	Dystroglycan isoform X2	F:calcium ion binding; C:membrane
Td_DN107320_c0_g1	-0.7821	-0.9133	-1.0334	0.9479	0.9233	0.8576	N/A	-
Td_DN99084_c0_g1	-0.8174	-1.0577	-0.8529	0.9467	0.9278	0.8536	hypothetical protein BRAFLDRAFT_83371	C:integral component of membrane
Td_DN110102_c2_g2	0.9662	0.9112	0.854	-0.796	-0.9523	-0.983	N/A	-
Td_DN105216_c4_g24	-0.9664	-0.9606	-0.807	0.9107	0.9291	0.8941	N/A	-
Td_DN110485_c1_g1	0.7374	0.9987	0.9896	-0.8645	-0.9439	-0.9173	Galaxin-like isoform	-
								*= mapped only (not B2G annotated)
							36% with no annotation

## Sheet: Appendix H (pt.2)
Name	Rev. Polyp 2	Rev. Polyp 1	Rev. Polyp 2	Polyp 2	Polyp 1	Polyp 3	Description	GO Names
Td_DN103990_c3_g3	0.8511	1.0263	0.8557	-0.911	-0.911	-0.911	bromodomain adjacent to zinc finger domain protein 1A isoform X1	* C:nucleus, F:metal ion binding
Td_DN100393_c1_g1	0.9449	0.7303	1.0489	-0.908	-0.908	-0.908	sushi, von Willebrand factor type A, EGF and pentraxin domain-containing protein 1	F:structural molecule activity; P:extracellular matrix organization; C:extracellular matrix
Td_DN106821_c0_g2	0.7866	0.7604	1.1592	-0.7991	-0.9213	-0.9858	Actin	P:mitotic cytokinesis; P:cell morphogenesis; P:cytokinesis; C:phagocytic cup; F:structural constituent of cytoskeleton; F:ATP binding; C:lipid droplet; C:cytosol; C:microtubule associated complex; C:actin filament; P:endocytosis; P:phagocytosis; P:chemotaxis; P:hyperosmotic response; P:cytoskeleton organization; P:centrosome cycle; P:axon guidance; P:heart development; P:blood coagulation; P:skel…
Td_DN105863_c2_g2	0.7284	1.1256	0.67	-1.4895	-0.5172	-0.5172	dual oxidase 2-like	P:mucosal immune response; F:peroxidase activity; F:calcium ion binding; P:response to oxidative stress; P:adult chitin-based cuticle development; P:response to endogenous stimulus; C:integral component of membrane; F:NAD(P)H oxidase activity; F:superoxide-generating NADPH oxidase activity; P:cytokine-mediated signaling pathway; F:heme binding; P:wing disc development; P:defense response to bacte…
Td_DN104606_c0_g7	-0.6725	-1.0732	-0.9547	0.9578	1.0274	0.7152	N/A	-
Td_DN102837_c0_g2	0.9251	0.6583	1.0905	-0.7396	-0.7396	-1.1948	Matrix metalloproteinase-ll	F:metallopeptidase activity
Td_DN104792_c1_g3	-0.6792	-1.2931	-0.6792	0.8499	1.0738	0.7279	N/A	-
Td_DN104595_c1_g2	0.888	1.0104	0.6963	-1.2173	-1.0595	-0.3179	N-lysine methyltransferase KMT5A-A-like	F:DNA binding; P:DNA recombination; P:DNA integration
Td_DN73598_c0_g2	1.1909	0.5966	0.9023	-0.8966	-0.8966	-0.8966	thyrotroph embryonic factor-like	F:DNA binding; F:DNA-binding transcription factor activity; C:nucleus; P:regulation of transcription by RNA polymerase II; P:positive regulation of transcription by RNA polymerase II; P:cellular response to light stimulus
Td_DN102038_c3_g10	-0.8871	-0.9859	-0.855	1.0129	0.9382	0.777	Tetratricopeptide repeat protein	* F:ADP binding
Td_DN93568_c0_g2	0.997	0.9585	0.7746	-0.8884	-0.9527	-0.889	40S ribosomal protein S4, X isoform	P:mitotic spindle elongation; P:nuclear-transcribed mRNA catabolic process, nonsense-mediated decay; F:structural constituent of ribosome; C:polysome; P:translation; P:translational initiation; P:translational elongation; P:translational termination; P:SRP-dependent cotranslational protein targeting to membrane; P:brain development; P:positive regulation of cell population proliferation; P:embryo…
Td_DN96408_c1_g3	0.9898	1.046	0.6797	-0.8467	-0.9138	-0.9551	ATP-dependent DNA helicase pif1	F:magnesium ion binding; C:nuclear chromosome, telomeric region; F:ATP binding; P:purine ribonucleotide catabolic process; P:purine ribonucleoside monophosphate catabolic process; P:purine ribonucleoside triphosphate catabolic process; F:single-stranded DNA helicase activity; P:regulation of telomere maintenance; P:DNA duplex unwinding; F:purine ribonucleoside binding; F:5'-3' DNA/RNA helicase ac…
Td_DN101986_c0_g1	-0.9	-0.8867	-0.95	0.9165	0.9586	0.8616	actin-1, putative	P:reproduction; F:phosphatidylinositol-4,5-bisphosphate 5-phosphatase activity; F:protein tyrosine phosphatase activity; C:mitochondrial inner membrane; P:obsolete ATP catabolic process; P:protein dephosphorylation; F:protein tyrosine/serine/threonine phosphatase activity; F:phosphatidylglycerophosphatase activity; P:purine ribonucleotide catabolic process; P:purine ribonucleoside monophosphate c…
Td_DN104647_c1_g4	1.0094	1.0999	0.5883	-0.8992	-0.8992	-0.8992	isocitrate dehydrogenase [NADP], mitochondrial-like	F:magnesium ion binding; F:isocitrate dehydrogenase (NADP+) activity; P:tricarboxylic acid cycle; P:isocitrate metabolic process; F:NAD binding
Td_DN89880_c0_g1	1.1051	0.5907	1.0008	-0.9508	-0.8702	-0.8757	RNA-dependent RNA polymerase	F:RNA binding; F:RNA-directed 5'-3' RNA polymerase activity; P:transcription, DNA-templated; P:viral RNA genome replication
Td_DN107014_c5_g10	0.7749	0.9201	1.0099	-0.9441	-1.0944	-0.6663	actin-1, putative	P:mitotic cytokinesis; P:cell morphogenesis; P:septum digestion after cytokinesis; C:phagocytic cup; P:nematode larval development; F:structural constituent of cytoskeleton; F:ATP binding; C:actin filament; C:cell cortex; P:endocytosis; P:receptor-mediated endocytosis; P:phagocytosis; P:chemotaxis; P:hyperosmotic response; P:cytoskeleton organization; P:purine ribonucleotide catabolic process; P:…
Td_DN103187_c2_g3	1.0166	1.0865	0.5969	-0.9	-0.9	-0.9	Mitogen-activated protein kinase kinase kinase 2	* F:protein kinase activity; F:ATP binding; P:protein phosphorylation; F:kinase activity; P:phosphorylation
Td_DN103848_c6_g1	-1.0456	-0.7698	-0.9052	1.0317	0.8894	0.7996	cytochrome c oxidase subunit I (mitochondrion)	F:cytochrome-c oxidase activity; C:mitochondrial inner membrane; P:oxidative phosphorylation; P:aerobic respiration; P:electron transport coupled proton transport; C:integral component of membrane; F:heme binding; P:electron transport chain; C:respiratory chain complex IV; F:metal ion binding
Td_DN92699_c1_g1	0.6234	1.1565	0.918	-0.86	-0.8821	-0.9558	matrix metalloproteinase-14 isoform X1	P:instar larval development; F:metalloendopeptidase activity; P:cell adhesion; P:imaginal disc eversion; P:molting cycle, chitin-based cuticle; P:metabolic process; F:peptidase activity; P:extracellular matrix disassembly; C:dendrite; P:basement membrane disassembly; P:dorsal trunk growth, open tracheal system; P:salivary gland cell autophagic cell death; P:regulation of tube length, open trachea…
Td_DN100758_c0_g1	0.6851	1.0805	0.9457	-0.9342	-0.7966	-0.9805	PREDICTED: uncharacterized protein LOC100208683	-
Td_DN93480_c0_g1	0.7796	0.7515	1.1743	-0.8351	-0.9005	-0.9697	N/A	-
Td_DN105231_c2_g5	0.9144	1.2667	0.4684	-0.8832	-0.8832	-0.8832	coronin-6	P:actin cortical patch assembly; P:eye development; C:immunological synapse; P:phagolysosome assembly; C:phagocytic cup; F:protein binding; C:actin filament; P:calcium ion transport; P:endocytosis; P:brain development; P:regulation of cell shape; C:transcriptional repressor complex; P:central nervous system projection neuron axonogenesis; P:cell cycle process; C:lamellipodium; P:T cell differenti…
Td_DN100300_c2_g4	0.7393	0.7466	1.2117	-0.8656	-0.9312	-0.9008	PEP-CTERM sorting domain-containing protein	-
Td_DN100300_c2_g1	0.7517	0.7243	1.2173	-0.8522	-0.8604	-0.9807	hypothetical protein	-
Td_DN106963_c2_g3	0.8716	0.5959	1.2148	-0.834	-0.87	-0.9783	translation elongation factor-like protein	F:GTPase activity; F:GTP binding; C:nucleolus; C:mitochondrion; C:vacuolar membrane; C:cytosol; C:plasma membrane; P:translation; F:translation factor activity, RNA binding; C:plasmodesma; C:chloroplast; P:response to cadmium ion
Td_DN103929_c1_g2	1.1325	0.4437	1.0781	-0.8861	-0.8153	-0.953	DUF11 domain-containing protein	C:extracellular region
Td_DN98480_c0_g2	1.0844	0.8371	0.6546	-1.1177	-0.2921	-1.1664	60S ribosomal protein L35a-like	P:reproduction; P:nuclear-transcribed mRNA catabolic process, nonsense-mediated decay; P:nematode larval development; P:cytoplasmic translation; F:structural constituent of ribosome; P:rRNA processing; P:translational initiation; P:translational elongation; P:translational termination; P:SRP-dependent cotranslational protein targeting to membrane; P:embryo development ending in birth or egg hatch…
Td_DN71173_c0_g1	0.7599	1.0025	0.7896	-0.5283	-1.4953	-0.5283	N/A	-
Td_DN100300_c2_g5	0.742	0.7361	1.211	-0.8419	-0.8095	-1.0377	N/A	-
Td_DN100296_c6_g1	0.9405	1.0286	0.5793	-0.5446	-0.5446	-1.459	N/A	-
Td_DN106352_c5_g4	0.6607	0.8075	1.2225	-0.8486	-0.9139	-0.9283	alpha-actinin-2	F:calcium ion binding; F:protein binding; P:animal organ development; P:striated muscle cell development
Td_DN96408_c1_g2	1.1279	1.2273	0.2024	-0.8526	-0.8526	-0.8526	hypothetical protein pdam_00024159	-
Td_DN89642_c0_g1	0.8096	0.6887	1.1893	-0.9686	-0.7183	-1.0007	N/A	-
Td_DN92615_c0_g5	0.9993	1.2467	0.2392	-0.5935	-1.2982	-0.5935	N/A	-
Td_DN99433_c0_g1	-0.7158	-1.0241	-0.9666	0.698	0.9886	1.0199	cytochrome c oxidase subunit I (mitochondrion)	F:cytochrome-c oxidase activity; C:mitochondrial inner membrane; P:oxidative phosphorylation; P:mitochondrial electron transport, cytochrome c to oxygen; P:response to oxidative stress; P:aging; P:aerobic respiration; C:integral component of membrane; F:heme binding; P:cerebellum development; P:electron transport chain; P:small molecule metabolic process; C:respiratory chain complex IV; P:respons…
Td_DN102769_c1_g1	0.7165	0.6664	1.2873	-0.9369	-0.8147	-0.9186	coronin-2B-like isoform X2	F:protein binding
Td_DN109217_c6_g2	1.1733	1.057	0.4154	-0.8819	-0.8819	-0.8819	N/A	-
Td_DN105159_c7_g1	1.1247	0.4153	1.1074	-0.8825	-0.8825	-0.8825	component of the counting factor complex	F:monooxygenase activity; F:iron ion binding; P:multicellular organism development; F:electron transfer activity; F:FMN binding; C:membrane; F:heme binding; P:cellular nitrogen compound biosynthetic process; P:oxidation-reduction process
Td_DN100296_c2_g2	1.0075	1.2831	0.305	-0.8652	-0.8652	-0.8652	hypothetical protein	-
Td_DN39755_c0_g1	0.6881	0.7078	1.2794	-0.8498	-0.915	-0.9106	Fis family transcriptional regulator	C:extracellular region
Td_DN106183_c9_g2	0.9643	1.329	0.2879	-0.8604	-0.8604	-0.8604	N/A	-
Td_DN100472_c6_g2	0.898	0.5224	1.2409	-0.9871	-0.8859	-0.7884	ADP,ATP carrier protein	P:mitochondrial genome maintenance; P:action potential; P:morphogenesis of an epithelium; P:nematode larval development; F:ATP:ADP antiporter activity; F:protein binding; C:extracellular region; C:mitochondrial outer membrane; C:mitochondrial inner membrane; C:TIM23 mitochondrial import inner membrane translocase complex; C:lipid droplet; C:integral component of plasma membrane; P:glucose catabol…
Td_DN103985_c0_g1	1.1761	0.8881	0.6337	-0.8993	-0.8993	-0.8993	predicted protein	-
Td_DN101765_c6_g1	1.1214	0.4477	1.0893	-0.8861	-0.8861	-0.8861	elongation factor alpha-like protein	F:translation initiation factor activity; F:translation elongation factor activity; F:GTPase activity; F:signal recognition particle binding; F:GTP binding; C:nucleolus; C:mitochondrion; C:vacuolar membrane; C:signal recognition particle receptor complex; C:cytosol; C:plasma membrane; P:translational initiation; P:translational elongation; P:SRP-dependent cotranslational protein targeting to memb…
Td_DN109877_c7_g7	0.9082	0.6547	1.0849	-1.2092	-0.5292	-0.9095	actin-1	P:mitochondrion inheritance; P:vacuole inheritance; P:establishment of mitotic spindle orientation; C:cellular bud neck contractile ring; F:microfilament motor activity; P:mitotic cytokinesis; C:Swr1 complex; P:actomyosin contractile ring assembly; P:actomyosin contractile ring contraction; P:septum digestion after cytokinesis; P:chronological cell aging; C:stress fiber; C:phagocytic cup; P:nemat…
Td_DN105615_c3_g3	-0.681	-0.7488	-1.233	0.937	1.0726	0.6532	tetratricopeptide repeat protein 28-like	-
Td_DN110151_c2_g1	0.7572	0.8114	1.0577	-0.6336	-0.6336	-1.359	protocadherin Fat-like protein	F:calcium ion binding; P:homophilic cell adhesion via plasma membrane adhesion molecules; C:membrane; C:integral component of membrane; F:transferase activity
Td_DN96994_c0_g2	0.6981	0.6522	1.3101	-0.8378	-0.8486	-0.974	adenylyl cyclase-associated protein 1	P:cell morphogenesis; F:actin binding; P:cytoskeleton organization
Td_DN110329_c4_g1	-0.7129	-1.0837	-0.9158	0.952	0.9877	0.7727	hypothetical protein APF76_04615	-
Td_DN97909_c0_g1	-0.8802	-0.8638	-0.982	1.0483	0.7743	0.9035	betaine--homocysteine S-methyltransferase 1	F:protein binding; C:cytosol; P:protein methylation; P:amino-acid betaine metabolic process; F:zinc ion binding; F:S-adenosylmethionine-homocysteine S-methyltransferase activity; P:methionine biosynthetic process; P:methylation; C:protein-containing complex; F:protein-containing complex binding; F:betaine-homocysteine S-methyltransferase activity; P:regulation of homocysteine metabolic process; C…

## Sheet: Appendix I
Exp.	GO ID	GO Term	FDR p-value	P-value	Medusa	Polyp
OVER	GO:0009207	purine ribonucleoside triphosphate catabolic process	1.36837e-14	6.22979e-17	124	13
OVER	GO:0009792	embryo development ending in birth or egg hatching	1.92287e-13	1.09428e-15	306	93
OVER	GO:0009154	purine ribonucleotide catabolic process	2.16402e-13	1.28078e-15	124	15
OVER	GO:0009169	purine ribonucleoside monophosphate catabolic process	4.29517e-11	4.69311e-13	98	11
OVER	GO:0002119	nematode larval development	7.76479e-10	1.08703e-11	213	62
OVER	GO:0000084	mitotic S phase	2.55751e-08	4.57009e-10	47	1
OVER	GO:0002181	cytoplasmic translation	3.45514e-08	6.29208e-10	40	0
OVER	GO:0016482	cytosolic transport	1.04794e-06	2.34969e-08	94	19
OVER	GO:0006418	tRNA aminoacylation for protein translation	1.09414e-06	2.5031e-08	33	0
OVER	GO:0031145	anaphase-promoting complex-dependent catabolic process	2.31397e-06	5.95217e-08	41	2
OVER	GO:0051443	positive regulation of ubiquitin-protein transferase activity	3.79122e-06	1.01404e-07	40	2
OVER	GO:0051351	positive regulation of ligase activity	6.2093e-06	1.73855e-07	39	2
OVER	GO:0006977	DNA damage response, signal transduction by p53 class mediator resulting in cell cycle arrest	8.65765e-06	2.55216e-07	34	1
OVER	GO:0008340	determination of adult lifespan	1.2536e-05	3.78107e-07	118	33
OVER	GO:0006521	regulation of cellular amino acid metabolic process	1.47767e-05	4.50735e-07	33	1
OVER	GO:0051444	negative regulation of ubiquitin-protein transferase activity	1.69325e-05	5.22274e-07	37	2
OVER	GO:0051352	negative regulation of ligase activity	1.69325e-05	5.22274e-07	37	2
OVER	GO:0000209	protein polyubiquitination	3.89517e-05	1.24578e-06	42	4
OVER	GO:0002479	antigen processing and presentation of exogenous peptide antigen via MHC class I, TAP-dependent	4.95708e-05	1.61926e-06	35	2
OVER	GO:0042981	regulation of apoptotic process	0.000252742	9.03267e-06	116	37
OVER	GO:0010033	response to organic substance	0.000267266	9.61258e-06	206	85
OVER	GO:0007005	mitochondrion organization	0.00035114	1.2909e-05	43	6
OVER	GO:0000398	mRNA splicing, via spliceosome	0.000537357	2.06723e-05	42	6
OVER	GO:0040010	positive regulation of growth rate	0.000769923	3.03202e-05	142	53
OVER	GO:0061024	membrane organization	0.000949904	3.81648e-05	70	18
OVER	GO:0019954	asexual reproduction	0.00105995	4.33101e-05	24	1
OVER	GO:0090305	nucleic acid phosphodiester bond hydrolysis	0.00106674	4.39517e-05	34	4
OVER	GO:0000022	mitotic spindle elongation	0.00106674	4.39517e-05	34	4
OVER	GO:0000910	cytokinesis	0.00130753	5.47655e-05	51	10
UNDER	GO:0007218	neuropeptide signaling pathway	0.0013103	5.50308e-05	0	11
OVER	GO:0010499	proteasomal ubiquitin-independent protein catabolic process	0.00134064	5.73733e-05	19	0
OVER	GO:0006364	rRNA processing	0.0016173	7.10539e-05	33	4
OVER	GO:0048193	Golgi vesicle transport	0.0016173	7.10539e-05	33	4
OVER	GO:0051052	regulation of DNA metabolic process	0.0016173	7.10539e-05	33	4
UNDER	GO:0006030	chitin metabolic process	0.0017957	7.95048e-05	2	15
OVER	GO:0046039	GTP metabolic process	0.00220035	9.94238e-05	29	3
UNDER	GO:0006486	protein glycosylation	0.00224473	0.000102648	7	23
OVER	GO:0030582	reproductive fruiting body development	0.00228436	0.00010608	18	0
OVER	GO:0030587	sorocarp development	0.00228436	0.00010608	18	0
UNDER	GO:0036065	fucosylation	0.00287695	0.000134581	0	10
OVER	GO:0006413	translational initiation	0.00388932	0.000187693	31	4
OVER	GO:0006120	mitochondrial electron transport, NADH to ubiquinone	0.00408418	0.000198491	17	0
OVER	GO:0006457	protein folding	0.00436812	0.000213285	39	7
OVER	GO:0010608	posttranscriptional regulation of gene expression	0.00498355	0.000246739	58	15
OVER	GO:0043414	macromolecule methylation	0.00712315	0.000358346	23	2
OVER	GO:0030583	myxococcal fruiting body development	0.00740076	0.000375682	16	0
OVER	GO:0006099	tricarboxylic acid cycle	0.00740076	0.000375682	16	0
OVER	GO:0016311	dephosphorylation	0.00760764	0.00038705	47	11
OVER	GO:0016477	cell migration	0.00832715	0.000430171	109	41
OVER	GO:0006367	transcription initiation from RNA polymerase II promoter	0.00832715	0.00043029	19	1
OVER	GO:0048284	organelle fusion	0.00832715	0.00043029	19	1
OVER	GO:0051258	protein polymerization	0.0101379	0.000529628	31	5
OVER	GO:0006415	translational termination	0.0112874	0.000597389	22	2
OVER	GO:0022008	neurogenesis	0.0116327	0.000616984	182	83
OVER	GO:0042255	ribosome assembly	0.0124849	0.00066929	14	0
OVER	GO:0042273	ribosomal large subunit biogenesis	0.0133158	0.000718379	15	0
OVER	GO:0006275	regulation of DNA replication	0.0133158	0.000718379	15	0
OVER	GO:0031647	regulation of protein stability	0.0134184	0.00073155	18	1
OVER	GO:0000724	double-strand break repair via homologous recombination	0.0134184	0.00073155	18	1
OVER	GO:0070887	cellular response to chemical stimulus	0.0141474	0.000774518	167	75
OVER	GO:0008360	regulation of cell shape	0.0149596	0.000822385	33	6
UNDER	GO:0001704	formation of primary germ layer	0.0162469	0.000896855	8	21
UNDER	GO:0007200	phospholipase C-activating G protein-coupled receptor signaling pathway	0.0168142	0.000930081	1	10
OVER	GO:0019083	viral transcription	0.0179009	0.00100038	21	2
OVER	GO:0006334	nucleosome assembly	0.0205598	0.00118641	13	0
OVER	GO:0035914	skeletal muscle cell differentiation	0.0205598	0.00118641	13	0
OVER	GO:0042274	ribosomal small subunit biogenesis	0.0205598	0.00118641	13	0
OVER	GO:1901800	positive regulation of proteasomal protein catabolic process	0.0205598	0.00118641	13	0
OVER	GO:0006271	DNA strand elongation involved in DNA replication	0.0205598	0.00118641	13	0
OVER	GO:0031139	positive regulation of conjugation with cellular fusion	0.0205598	0.00118641	13	0
OVER	GO:0008298	intracellular mRNA localization	0.0205598	0.00118641	13	0
OVER	GO:0015986	ATP synthesis coupled proton transport	0.0205598	0.00118641	13	0
OVER	GO:0000086	G2/M transition of mitotic cell cycle	0.0207191	0.00120032	24	3
OVER	GO:0006338	chromatin remodeling	0.0207191	0.00120032	24	3
OVER	GO:0007015	actin filament organization	0.0213813	0.00124355	51	14
OVER	GO:0006368	transcription elongation from RNA polymerase II promoter	0.0214295	0.00125123	17	1
OVER	GO:0051304	chromosome separation	0.0221127	0.00130371	26	4
OVER	GO:0031023	microtubule organizing center organization	0.0221127	0.00130117	29	5
OVER	GO:0006414	translational elongation	0.0227404	0.00134848	27	4
OVER	GO:1901069	guanosine-containing compound catabolic process	0.0227404	0.00134848	27	4
UNDER	GO:0007160	cell-matrix adhesion	0.0244351	0.00145732	11	24
OVER	GO:0032990	cell part morphogenesis	0.0249182	0.00150031	101	40
UNDER	GO:0007586	digestion	0.0254965	0.00153803	8	20
OVER	GO:0010035	response to inorganic substance	0.0260526	0.00157454	73	25
OVER	GO:0051186	cofactor metabolic process	0.026097	0.0015802	56	17
OVER	GO:0098657	import into cell	0.0266271	0.00161532	132	57
OVER	GO:0032508	DNA duplex unwinding	0.0275204	0.00168204	20	2
OVER	GO:0051493	regulation of cytoskeleton organization	0.0299721	0.00184212	43	11
OVER	GO:0040035	hermaphrodite genitalia development	0.0305842	0.00188671	66	22
OVER	GO:0000184	nuclear-transcribed mRNA catabolic process, nonsense-mediated decay	0.0320938	0.0019908	23	3
OVER	GO:0048580	regulation of post-embryonic development	0.0320938	0.0019908	23	3
OVER	GO:0006283	transcription-coupled nucleotide-excision repair	0.0335576	0.00212361	12	0
OVER	GO:0006298	mismatch repair	0.0335576	0.00212361	12	0
OVER	GO:0032434	regulation of proteasomal ubiquitin-dependent protein catabolic process	0.0335576	0.00212361	12	0
OVER	GO:0045851	pH reduction	0.0335576	0.00212361	12	0
OVER	GO:0033260	nuclear DNA replication	0.0335576	0.00212361	12	0
OVER	GO:0071428	rRNA-containing ribonucleoprotein complex export from nucleus	0.0335576	0.00212361	12	0
OVER	GO:0030447	filamentous growth	0.033726	0.00215346	16	1
OVER	GO:0030435	sporulation resulting in formation of a cellular spore	0.033726	0.00215346	16	1
OVER	GO:0007062	sister chromatid cohesion	0.033726	0.00215346	16	1
OVER	GO:0051094	positive regulation of developmental process	0.0354646	0.0022685	77	28
OVER	GO:0043254	regulation of protein complex assembly	0.0361409	0.00231588	37	9
OVER	GO:0140013	meiotic nuclear division	0.0386256	0.00248829	48	14
OVER	GO:0030030	cell projection organization	0.0396766	0.00256051	129	57
OVER	GO:0010639	negative regulation of organelle organization	0.0398897	0.0025788	35	8
UNDER	GO:0048332	mesoderm morphogenesis	0.040512	0.00262365	8	19
OVER	GO:0006357	regulation of transcription by RNA polymerase II	0.041873	0.00271655	89	35
OVER	GO:0006342	chromatin silencing	0.0434284	0.00283723	19	2
OVER	GO:0009451	RNA modification	0.0434284	0.00283723	19	2
OVER	GO:0030707	ovarian follicle cell development	0.0466342	0.00305728	29	6
OVER	GO:0061982	meiosis I cell cycle process	0.0466342	0.00305728	29	6
OVER	GO:0016570	histone modification	0.047623	0.00313837	30	6
OVER	GO:0045047	protein targeting to ER	0.0485811	0.0032181	21	3
OVER	GO:0033047	regulation of mitotic sister chromatid segregation	0.0495883	0.00330175	22	3
